# Supplementary material for: Modulation of mitochondrial DNA copy number in a model of glioblastoma induces changes to DNA methylation and gene expression of the nuclear genome in tumours
Source: Epigenetics Chromatin. 2018 Sep 12;11:53. doi: 10.1186/s13072-018-0223-z (PMC6136172; doi:10.1186/s13072-018-0223-z)
Supplement: Supplementary file 4 — Additional file 4. DMRs identified using MeDIP-Seq and MEDIPS package. [file 13072_2018_223_MOESM4_ESM.xlsx]

## Sheet: Additional File 4
Additional file 4: DMRs identified using MeDIP-Seq and MEDIPS package.
GBM50 vs GBM100 (P ≤ 0.001)				GBM3 vs GBM100 (P ≤ 0.001)				GBM0.2 vs GBM100 (P ≤ 0.001)				GBM0.2 vs GBM100 (adj. P ≤ 0.05)
chr	start	stop	ID	chr	start	stop	ID	chr	start	stop	ID	chr	start	stop	ID
chr1	1605401	1605500	ID_1	chr1	1251101	1251200	ID_1	chr1	903401	903500	ID_1	chr1	2911801	2911900	ID_1
chr1	1892801	1892900	ID_2	chr1	1257201	1257300	ID_2	chr1	937101	937200	ID_2	chr1	10653401	10653500	ID_2
chr1	3976701	3977000	ID_3	chr1	7890301	7890400	ID_3	chr1	937301	937500	ID_3	chr1	50846601	50846700	ID_3
chr1	8356901	8357000	ID_4	chr1	35805601	35805700	ID_4	chr1	950001	950100	ID_4	chr1	151021801	151021900	ID_4
chr1	8357101	8357200	ID_5	chr1	151248201	151248300	ID_5	chr1	950301	950400	ID_5	chr1	151026901	151027100	ID_5
chr1	8357301	8357400	ID_6	chr1	151270801	151270900	ID_6	chr1	953401	953500	ID_6	chr1	151031001	151031100	ID_6
chr1	13806301	13806700	ID_7	chr1	240513101	240513200	ID_7	chr1	953601	953700	ID_7	chr1	151035801	151035900	ID_7
chr1	25587401	25587600	ID_8	chr2	64215601	64216000	ID_8	chr1	953801	954200	ID_8	chr1	151046001	151046100	ID_8
chr1	32250901	32251000	ID_9	chr4	39105401	39105500	ID_9	chr1	954301	954500	ID_9	chr1	151046201	151046300	ID_9
chr1	151148901	151149000	ID_10	chr4	73955001	73955100	ID_10	chr1	959901	960300	ID_10	chr1	151062301	151062700	ID_10
chr1	151201401	151201500	ID_11	chr5	147027401	147027500	ID_11	chr1	962601	962900	ID_11	chr1	151067201	151067300	ID_11
chr1	151248201	151248300	ID_12	chr6	28131101	28131200	ID_12	chr1	963301	963700	ID_12	chr1	151071301	151071400	ID_12
chr1	151248401	151248500	ID_13	chr7	98908601	98908700	ID_13	chr1	964801	965100	ID_13	chr1	151089801	151089900	ID_13
chr1	151358901	151359000	ID_14	chr7	105054001	105054100	ID_14	chr1	979301	979400	ID_14	chr1	151091901	151092000	ID_14
chr1	151359201	151359300	ID_15	chr7	143292601	143292900	ID_15	chr1	979501	979700	ID_15	chr1	151094001	151094100	ID_15
chr1	153887001	153887100	ID_16	chr8	54468901	54469000	ID_16	chr1	1006601	1006900	ID_16	chr1	151097601	151097800	ID_16
chr1	180172001	180172100	ID_17	chr9	24897401	24897500	ID_17	chr1	1027901	1028300	ID_17	chr1	151150501	151150600	ID_17
chr2	98458801	98458900	ID_18	chr10	100640701	100640800	ID_18	chr1	1033001	1033200	ID_18	chr1	151155801	151156200	ID_18
chr3	12925901	12926000	ID_19	chr10	101334301	101334400	ID_19	chr1	1034801	1034900	ID_19	chr1	151160301	151160400	ID_19
chr3	13568701	13568800	ID_20	chr10	115368501	115368600	ID_20	chr1	1035101	1035300	ID_20	chr1	151166501	151166800	ID_20
chr3	32382801	32382900	ID_21	chr12	71621401	71621500	ID_21	chr1	1040801	1040900	ID_21	chr1	151192901	151193000	ID_21
chr3	49625201	49625300	ID_22	chr12	116821801	116821900	ID_22	chr1	1045101	1045800	ID_22	chr1	151199201	151199700	ID_22
chr3	61618601	61618700	ID_23	chr13	88910901	88911000	ID_23	chr1	1045901	1046100	ID_23	chr1	151203901	151204000	ID_23
chr3	61618801	61619100	ID_24	chr14	103928501	103928600	ID_24	chr1	1046201	1046300	ID_24	chr1	151216701	151216800	ID_24
chr3	187725401	187725700	ID_25	chr16	22303401	22303500	ID_25	chr1	1049101	1049300	ID_25	chr1	151216901	151217200	ID_25
chr3	187725801	187725900	ID_26	chr16	78734701	78734800	ID_26	chr1	1049401	1051800	ID_26	chr1	151223801	151224100	ID_26
chr3	193796301	193796400	ID_27	chr17	69563601	69564100	ID_27	chr1	1053701	1053800	ID_27	chr1	151245001	151245100	ID_27
chr4	39716501	39716600	ID_28	chr19	19143801	19144000	ID_28	chr1	1054401	1054600	ID_28	chr1	151245201	151245300	ID_28
chr5	151034201	151034300	ID_29	chr19	36163601	36163700	ID_29	chr1	1054801	1054900	ID_29	chr1	151248401	151248500	ID_29
chr5	179374201	179374500	ID_30	chr19	38240001	38240100	ID_30	chr1	1069401	1070300	ID_30	chr1	151284601	151284700	ID_30
chr5	180113001	180113200	ID_31	chr19	39227301	39227400	ID_31	chr1	1082201	1083000	ID_31	chr1	151284801	151284900	ID_31
chr6	1004001	1004100	ID_32	chr19	39227501	39227600	ID_32	chr1	1083601	1083700	ID_32	chr1	151340201	151340300	ID_32
chr6	1004201	1004300	ID_33	chr19	48937901	48938000	ID_33	chr1	1085001	1085200	ID_33	chr1	151340501	151340600	ID_33
chr6	2463001	2463100	ID_34	chr20	25707301	25707400	ID_34	chr1	1085901	1086000	ID_34	chr1	151359401	151359500	ID_34
chr6	136794301	136794400	ID_35	chr22	42253901	42254200	ID_35	chr1	1086101	1086200	ID_35	chr1	153942301	153942400	ID_35
chr6	160005701	160005800	ID_36	chrX	68534201	68534600	ID_36	chr1	1087001	1087300	ID_36	chr1	195054101	195054400	ID_36
chr6	160355101	160355200	ID_37					chr1	1087501	1087600	ID_37	chr2	62042201	62042300	ID_37
chr6	164833701	164833900	ID_38					chr1	1090101	1092300	ID_38	chr2	130372301	130372400	ID_38
chr6	169174901	169175000	ID_39					chr1	1104301	1104400	ID_39	chr2	236119901	236120000	ID_39
chr7	3990501	3990600	ID_40					chr1	1104501	1104600	ID_40	chr2	240367701	240367800	ID_40
chr7	55475301	55475500	ID_41					chr1	1106501	1106600	ID_41	chr2	240701201	240701300	ID_41
chr7	64679901	64680200	ID_42					chr1	1106701	1106900	ID_42	chr3	42536501	42536600	ID_42
chr7	102268701	102268800	ID_43					chr1	1113401	1113600	ID_43	chr3	132284701	132284900	ID_43
chr7	128844801	128845000	ID_44					chr1	1114401	1114700	ID_44	chr4	2340001	2340100	ID_44
chr7	145820701	145820800	ID_45					chr1	1118201	1118700	ID_45	chr4	3740601	3740800	ID_45
chr7	151463801	151464000	ID_46					chr1	1127601	1127700	ID_46	chr4	37243601	37243700	ID_46
chr7	151464201	151464400	ID_47					chr1	1128001	1128200	ID_47	chr5	191901	192000	ID_47
chr7	151895001	151895100	ID_48					chr1	1136801	1137200	ID_48	chr5	1768401	1768500	ID_48
chr7	154967101	154967300	ID_49					chr1	1148101	1148600	ID_49	chr5	33502001	33502100	ID_49
chr7	154985401	154985500	ID_50					chr1	1151401	1151700	ID_50	chr5	37836201	37836300	ID_50
chr8	6613601	6613700	ID_51					chr1	1151801	1151900	ID_51	chr5	37836501	37836600	ID_51
chr8	132947801	132948000	ID_52					chr1	1161001	1161100	ID_52	chr5	173268201	173268300	ID_52
chr8	132948101	132948400	ID_53					chr1	1161201	1161800	ID_53	chr6	67825201	67825300	ID_53
chr8	142272101	142272200	ID_54					chr1	1162901	1163300	ID_54	chr6	104937201	104937500	ID_54
chr8	144289201	144289400	ID_55					chr1	1164701	1165500	ID_55	chr7	1451601	1452000	ID_55
chr8	144580401	144580500	ID_56					chr1	1167101	1167700	ID_56	chr7	1452101	1452200	ID_56
chr9	26663601	26663700	ID_57					chr1	1174201	1174300	ID_57	chr7	1857301	1857400	ID_57
chr9	88534401	88534500	ID_58					chr1	1175101	1175200	ID_58	chr7	2015301	2015400	ID_58
chr9	129212601	129212700	ID_59					chr1	1179401	1179700	ID_59	chr7	2249801	2249900	ID_59
chr9	136922301	136922400	ID_60					chr1	1179801	1179900	ID_60	chr7	2919501	2919600	ID_60
chr9	137144201	137144400	ID_61					chr1	1180101	1180800	ID_61	chr7	5379701	5379800	ID_61
chr9	137799001	137799200	ID_62					chr1	1181701	1181800	ID_62	chr7	22854201	22854300	ID_62
chr10	1089601	1089700	ID_63					chr1	1183001	1183100	ID_63	chr7	24283601	24283700	ID_63
chr10	6489401	6489600	ID_64					chr1	1184401	1184500	ID_64	chr7	27155501	27155600	ID_64
chr10	7722601	7722700	ID_65					chr1	1210401	1210500	ID_65	chr7	75981301	75981400	ID_65
chr10	18573401	18573600	ID_66					chr1	1210601	1210700	ID_66	chr7	128844501	128844800	ID_66
chr10	101334301	101334400	ID_67					chr1	1218101	1218400	ID_67	chr7	144650301	144650400	ID_67
chr11	61900101	61900600	ID_68					chr1	1219001	1219200	ID_68	chr7	151431601	151431700	ID_68
chr11	63925301	63925400	ID_69					chr1	1219401	1219700	ID_69	chr8	18667501	18667600	ID_69
chr11	65215401	65215500	ID_70					chr1	1219901	1220100	ID_70	chr9	40884501	40884600	ID_70
chr12	3103801	3104000	ID_71					chr1	1220901	1221000	ID_71	chr9	42743601	42743700	ID_71
chr12	12602301	12602400	ID_72					chr1	1222401	1222500	ID_72	chr9	69412701	69412800	ID_72
chr12	12602501	12602600	ID_73					chr1	1225401	1225600	ID_73	chr9	69412901	69413000	ID_73
chr12	12602701	12602800	ID_74					chr1	1226301	1227300	ID_74	chr9	127405001	127405100	ID_74
chr12	57413901	57414000	ID_75					chr1	1227901	1228200	ID_75	chr9	133275601	133275800	ID_75
chr12	105064401	105064500	ID_76					chr1	1232401	1232500	ID_76	chr9	136338301	136338700	ID_76
chr12	132907501	132907600	ID_77					chr1	1243701	1244100	ID_77	chr9	136611501	136611600	ID_77
chr13	35457601	35457800	ID_78					chr1	1254301	1255100	ID_78	chr10	18710201	18710500	ID_78
chr14	96931601	96931800	ID_79					chr1	1257201	1257300	ID_79	chr10	75431301	75431400	ID_79
chr15	23441001	23441200	ID_80					chr1	1258701	1258800	ID_80	chr10	93074801	93075100	ID_80
chr15	23441301	23441400	ID_81					chr1	1263101	1263200	ID_81	chr10	99521801	99522100	ID_81
chr15	40710401	40710500	ID_82					chr1	1284001	1284100	ID_82	chr10	117134801	117134900	ID_82
chr15	64297501	64297700	ID_83					chr1	1287701	1288000	ID_83	chr10	132993101	132993200	ID_83
chr15	65193901	65194000	ID_84					chr1	1297901	1298600	ID_84	chr11	428501	428700	ID_84
chr16	4636001	4636200	ID_85					chr1	1313901	1315000	ID_85	chr11	1443001	1443100	ID_85
chr16	12862401	12862700	ID_86					chr1	1326801	1327300	ID_86	chr11	2269501	2269600	ID_86
chr16	12862801	12863000	ID_87					chr1	1328101	1328300	ID_87	chr11	17735801	17735900	ID_87
chr16	30358101	30358300	ID_88					chr1	1330601	1330700	ID_88	chr12	1662801	1662900	ID_88
chr16	89112701	89112800	ID_89					chr1	1332201	1333200	ID_89	chr12	10551701	10551900	ID_89
chr16	89112901	89113000	ID_90					chr1	1333901	1334000	ID_90	chr12	40107601	40107700	ID_90
chr17	7696001	7696100	ID_91					chr1	1336001	1336300	ID_91	chr12	113467801	113467900	ID_91
chr17	27792301	27792400	ID_92					chr1	1336901	1337100	ID_92	chr12	113468001	113468100	ID_92
chr17	58941501	58941800	ID_93					chr1	1337801	1337900	ID_93	chr12	132572101	132572200	ID_93
chr17	66773901	66774000	ID_94					chr1	1338001	1338100	ID_94	chr13	78607101	78607300	ID_94
chr17	76006601	76006800	ID_95					chr1	1339501	1339800	ID_95	chr14	73237801	73238100	ID_95
chr17	77607801	77607900	ID_96					chr1	1373701	1373900	ID_96	chr14_GL000225v1_random	8701	8800	ID_96
chr17	80355501	80355600	ID_97					chr1	1374501	1374600	ID_97	chr14_GL000225v1_random	63901	64000	ID_97
chr17	81983001	81983100	ID_98					chr1	1386401	1386700	ID_98	chr15	40458801	40458900	ID_98
chr19	1344301	1344400	ID_99					chr1	1419601	1419700	ID_99	chr15	89333801	89333900	ID_99
chr19	6263501	6263700	ID_100					chr1	1419801	1420400	ID_100	chr16	671601	671700	ID_100
chr19	13191101	13191300	ID_101					chr1	1438701	1438900	ID_101	chr16	697301	697400	ID_101
chr19	13815401	13815500	ID_102					chr1	1440301	1440400	ID_102	chr16	2186801	2187000	ID_102
chr19	16357001	16357300	ID_103					chr1	1442001	1442400	ID_103	chr16	2238201	2238300	ID_103
chr19	17340801	17340900	ID_104					chr1	1473901	1474000	ID_104	chr16	21630401	21630500	ID_104
chr19	39227101	39227200	ID_105					chr1	1478001	1478200	ID_105	chr16	79590301	79590400	ID_105
chr19	39840701	39840900	ID_106					chr1	1480601	1480800	ID_106	chr16	84191701	84191800	ID_106
chr19	41314501	41314600	ID_107					chr1	1481501	1482000	ID_107	chr16	88132301	88132600	ID_107
chr19	47682101	47682200	ID_108					chr1	1490301	1490500	ID_108	chr16	89275501	89275600	ID_108
chr19	48397901	48398000	ID_109					chr1	1490601	1490900	ID_109	chr17	44934001	44934100	ID_109
chr19	48398101	48398200	ID_110					chr1	1491201	1491500	ID_110	chr17	62666701	62666800	ID_110
chr19	49537401	49537500	ID_111					chr1	1496301	1496400	ID_111	chr17	81098801	81098900	ID_111
chr19	50553001	50553100	ID_112					chr1	1503601	1503700	ID_112	chr17	81193201	81193300	ID_112
chr20	23304801	23305000	ID_113					chr1	1515501	1515600	ID_113	chr18	3360401	3360700	ID_113
chr20	23305101	23305200	ID_114					chr1	1515701	1515800	ID_114	chr18	13136701	13136800	ID_114
chr20	34313601	34313700	ID_115					chr1	1521601	1521700	ID_115	chr18	22168001	22168200	ID_115
chr20	45967001	45967100	ID_116					chr1	1522501	1522900	ID_116	chr18	76371701	76371800	ID_116
chr20	61882901	61883100	ID_117					chr1	1523601	1523900	ID_117	chr19	407001	407100	ID_117
chr21	7259001	7259100	ID_118					chr1	1527501	1527600	ID_118	chr19	422201	422400	ID_118
chr21	45430101	45430200	ID_119					chr1	1528601	1528800	ID_119	chr19	1621901	1622100	ID_119
chr22	37758401	37758700	ID_120					chr1	1529001	1529200	ID_120	chr19	1743001	1743200	ID_120
chr22	39367401	39367500	ID_121					chr1	1533001	1533100	ID_121	chr19	1989701	1990000	ID_121
chr22	48802501	48802600	ID_122					chr1	1536201	1536300	ID_122	chr19	1990101	1990500	ID_122
chr22	48802701	48802800	ID_123					chr1	1539201	1539300	ID_123	chr19	2763001	2763100	ID_123
chrX	47178201	47178300	ID_124					chr1	1540401	1540500	ID_124	chr19	3822201	3822400	ID_124
								chr1	1541201	1541300	ID_125	chr19	4523601	4523800	ID_125
								chr1	1541401	1541500	ID_126	chr19	4523901	4524000	ID_126
								chr1	1542201	1542400	ID_127	chr19	17332401	17332500	ID_127
								chr1	1542501	1542600	ID_128	chr19	17500301	17500400	ID_128
								chr1	1546301	1546400	ID_129	chr19	19345601	19345700	ID_129
								chr1	1547801	1548100	ID_130	chr19	46388001	46388100	ID_130
								chr1	1552201	1552500	ID_131	chr19	49684801	49684900	ID_131
								chr1	1558801	1558900	ID_132	chr19	50662001	50662200	ID_132
								chr1	1559001	1559100	ID_133	chr19	51340901	51341000	ID_133
								chr1	1562701	1562800	ID_134	chr20	18227401	18227500	ID_134
								chr1	1562901	1563000	ID_135	chr20	29878801	29878900	ID_135
								chr1	1589501	1590000	ID_136	chr20	37944601	37944700	ID_136
								chr1	1594101	1594200	ID_137	chr20	43507401	43507500	ID_137
								chr1	1599101	1599300	ID_138	chr20	61880201	61880500	ID_138
								chr1	1625201	1625400	ID_139	chr20	62297701	62298000	ID_139
								chr1	1626901	1627800	ID_140	chr20	62811301	62811400	ID_140
								chr1	1628001	1628100	ID_141	chr20	63246801	63247100	ID_141
								chr1	1628901	1629100	ID_142	chr20	63962201	63962300	ID_142
								chr1	1629901	1630000	ID_143	chr22	41356601	41356800	ID_143
								chr1	1665501	1666000	ID_144	chr22	45949601	45950000	ID_144
								chr1	1666101	1666200	ID_145	chrX	10136101	10136200	ID_145
								chr1	1669101	1669200	ID_146	chrX	131083401	131083600	ID_146
								chr1	1669901	1670000	ID_147	chrX	153422001	153422100	ID_147
								chr1	1671701	1671800	ID_148
								chr1	1678801	1678900	ID_149
								chr1	1694101	1694200	ID_150
								chr1	1730601	1730900	ID_151
								chr1	1753501	1753600	ID_152
								chr1	1754401	1754700	ID_153
								chr1	1755101	1755200	ID_154
								chr1	1755501	1755600	ID_155
								chr1	1757801	1757900	ID_156
								chr1	1759701	1759800	ID_157
								chr1	1759901	1760000	ID_158
								chr1	1760401	1761000	ID_159
								chr1	1762901	1763100	ID_160
								chr1	1781901	1782000	ID_161
								chr1	1787301	1787400	ID_162
								chr1	1819301	1819500	ID_163
								chr1	1888601	1888700	ID_164
								chr1	1939101	1939200	ID_165
								chr1	1974501	1974800	ID_166
								chr1	2029901	2030200	ID_167
								chr1	2049401	2049700	ID_168
								chr1	2050901	2051000	ID_169
								chr1	2059301	2059500	ID_170
								chr1	2080601	2080800	ID_171
								chr1	2084501	2084600	ID_172
								chr1	2096001	2096600	ID_173
								chr1	2099401	2099500	ID_174
								chr1	2169101	2169200	ID_175
								chr1	2172101	2172300	ID_176
								chr1	2180901	2181100	ID_177
								chr1	2185201	2185300	ID_178
								chr1	2185401	2185800	ID_179
								chr1	2186301	2186400	ID_180
								chr1	2187801	2188500	ID_181
								chr1	2235901	2236000	ID_182
								chr1	2241801	2242000	ID_183
								chr1	2242801	2243000	ID_184
								chr1	2250201	2250400	ID_185
								chr1	2251101	2251200	ID_186
								chr1	2253801	2253900	ID_187
								chr1	2259801	2260300	ID_188
								chr1	2269001	2269600	ID_189
								chr1	2273201	2273400	ID_190
								chr1	2273501	2273600	ID_191
								chr1	2273701	2273800	ID_192
								chr1	2273901	2274500	ID_193
								chr1	2293001	2293100	ID_194
								chr1	2297701	2297900	ID_195
								chr1	2301101	2301700	ID_196
								chr1	2302901	2303500	ID_197
								chr1	2304701	2304800	ID_198
								chr1	2310101	2310700	ID_199
								chr1	2317601	2318300	ID_200
								chr1	2319001	2319100	ID_201
								chr1	2319301	2319400	ID_202
								chr1	2327801	2328100	ID_203
								chr1	2332501	2332600	ID_204
								chr1	2334801	2335000	ID_205
								chr1	2336001	2336100	ID_206
								chr1	2348101	2348400	ID_207
								chr1	2397601	2397900	ID_208
								chr1	2398001	2398100	ID_209
								chr1	2401801	2402000	ID_210
								chr1	2402101	2402300	ID_211
								chr1	2404001	2404800	ID_212
								chr1	2405701	2405800	ID_213
								chr1	2408601	2408800	ID_214
								chr1	2408901	2409200	ID_215
								chr1	2428701	2429100	ID_216
								chr1	2903001	2903500	ID_217
								chr1	2911301	2911900	ID_218
								chr1	2916901	2917000	ID_219
								chr1	2917301	2917400	ID_220
								chr1	2930301	2930400	ID_221
								chr1	3067601	3068200	ID_222
								chr1	3073901	3074000	ID_223
								chr1	3075701	3076200	ID_224
								chr1	3080401	3080500	ID_225
								chr1	3081501	3081700	ID_226
								chr1	3083501	3083800	ID_227
								chr1	3083901	3084100	ID_228
								chr1	3100301	3100400	ID_229
								chr1	3113701	3113800	ID_230
								chr1	3116301	3116800	ID_231
								chr1	3120501	3120600	ID_232
								chr1	3122101	3122200	ID_233
								chr1	3123901	3124000	ID_234
								chr1	3140701	3141000	ID_235
								chr1	3141101	3141300	ID_236
								chr1	3180301	3180400	ID_237
								chr1	3182501	3182700	ID_238
								chr1	3184501	3184600	ID_239
								chr1	3185001	3185200	ID_240
								chr1	3186601	3186700	ID_241
								chr1	3192601	3192700	ID_242
								chr1	3195401	3195500	ID_243
								chr1	3206001	3206200	ID_244
								chr1	3206301	3206400	ID_245
								chr1	3206501	3206600	ID_246
								chr1	3208101	3208200	ID_247
								chr1	3209301	3209400	ID_248
								chr1	3209501	3209700	ID_249
								chr1	3212701	3213100	ID_250
								chr1	3225701	3225800	ID_251
								chr1	3237501	3237700	ID_252
								chr1	3242301	3242500	ID_253
								chr1	3243601	3243700	ID_254
								chr1	3244401	3244500	ID_255
								chr1	3245901	3246600	ID_256
								chr1	3248301	3248400	ID_257
								chr1	3256401	3256500	ID_258
								chr1	3292101	3292300	ID_259
								chr1	3317501	3317600	ID_260
								chr1	3358001	3358200	ID_261
								chr1	3358601	3358700	ID_262
								chr1	3360401	3360500	ID_263
								chr1	3402801	3403000	ID_264
								chr1	3404401	3404700	ID_265
								chr1	3405001	3405100	ID_266
								chr1	3405301	3405400	ID_267
								chr1	3425601	3425700	ID_268
								chr1	3427201	3427400	ID_269
								chr1	3430401	3430500	ID_270
								chr1	3433301	3433400	ID_271
								chr1	3434201	3434500	ID_272
								chr1	3434901	3435200	ID_273
								chr1	3585901	3586000	ID_274
								chr1	3632301	3632700	ID_275
								chr1	3633401	3633700	ID_276
								chr1	3634301	3634900	ID_277
								chr1	3636501	3636600	ID_278
								chr1	3639501	3639700	ID_279
								chr1	3639801	3640300	ID_280
								chr1	3641001	3641100	ID_281
								chr1	3645701	3646000	ID_282
								chr1	3650701	3651400	ID_283
								chr1	3691301	3691400	ID_284
								chr1	3691701	3691800	ID_285
								chr1	3704101	3704200	ID_286
								chr1	3706901	3707000	ID_287
								chr1	3732501	3732900	ID_288
								chr1	3733001	3733100	ID_289
								chr1	3733501	3733600	ID_290
								chr1	3734401	3734900	ID_291
								chr1	3740501	3740600	ID_292
								chr1	3743101	3743300	ID_293
								chr1	3743401	3743500	ID_294
								chr1	3744501	3745000	ID_295
								chr1	3781201	3781300	ID_296
								chr1	3781401	3781500	ID_297
								chr1	3786801	3786900	ID_298
								chr1	3787901	3788200	ID_299
								chr1	3814701	3814800	ID_300
								chr1	3816401	3816500	ID_301
								chr1	3816701	3817100	ID_302
								chr1	3824001	3824100	ID_303
								chr1	3869601	3870000	ID_304
								chr1	3874101	3874600	ID_305
								chr1	3878601	3878700	ID_306
								chr1	3878801	3879000	ID_307
								chr1	3884701	3885200	ID_308
								chr1	3888301	3888500	ID_309
								chr1	3895301	3895400	ID_310
								chr1	3976501	3977100	ID_311
								chr1	4228101	4228200	ID_312
								chr1	4228501	4228600	ID_313
								chr1	4653601	4654000	ID_314
								chr1	4662501	4662700	ID_315
								chr1	4711301	4711500	ID_316
								chr1	4712201	4712400	ID_317
								chr1	5857901	5858000	ID_318
								chr1	5858201	5858500	ID_319
								chr1	5859301	5859400	ID_320
								chr1	5862401	5862600	ID_321
								chr1	5862901	5863400	ID_322
								chr1	5865201	5865400	ID_323
								chr1	5867101	5867300	ID_324
								chr1	5875101	5875400	ID_325
								chr1	5875501	5875600	ID_326
								chr1	5877601	5877700	ID_327
								chr1	5886901	5887000	ID_328
								chr1	5887601	5887700	ID_329
								chr1	5887801	5887900	ID_330
								chr1	5888101	5888200	ID_331
								chr1	5888601	5889000	ID_332
								chr1	5899101	5899300	ID_333
								chr1	5905201	5905500	ID_334
								chr1	5908201	5908400	ID_335
								chr1	5908501	5908700	ID_336
								chr1	5910901	5911100	ID_337
								chr1	5911401	5911600	ID_338
								chr1	5920001	5920400	ID_339
								chr1	5927601	5927900	ID_340
								chr1	5944601	5944800	ID_341
								chr1	5944901	5945000	ID_342
								chr1	5969701	5969800	ID_343
								chr1	5971801	5972200	ID_344
								chr1	5977101	5977200	ID_345
								chr1	6007401	6007600	ID_346
								chr1	6025901	6026000	ID_347
								chr1	6034501	6034600	ID_348
								chr1	6041101	6041400	ID_349
								chr1	6065801	6066300	ID_350
								chr1	6071501	6072200	ID_351
								chr1	6078201	6078300	ID_352
								chr1	6094301	6094400	ID_353
								chr1	6097401	6097600	ID_354
								chr1	6097701	6097800	ID_355
								chr1	6128001	6128200	ID_356
								chr1	6128901	6129300	ID_357
								chr1	6142601	6142700	ID_358
								chr1	6168001	6168300	ID_359
								chr1	6209001	6209300	ID_360
								chr1	6236401	6236700	ID_361
								chr1	6241601	6241700	ID_362
								chr1	6253901	6254000	ID_363
								chr1	6268501	6269100	ID_364
								chr1	6274401	6274600	ID_365
								chr1	6277901	6278100	ID_366
								chr1	6279501	6280100	ID_367
								chr1	6280701	6281200	ID_368
								chr1	6290701	6291000	ID_369
								chr1	6294501	6294700	ID_370
								chr1	6295401	6295500	ID_371
								chr1	6334201	6334700	ID_372
								chr1	6345901	6346100	ID_373
								chr1	6346401	6346600	ID_374
								chr1	6460801	6460900	ID_375
								chr1	6462101	6462200	ID_376
								chr1	6465801	6465900	ID_377
								chr1	6470301	6470400	ID_378
								chr1	6505901	6506300	ID_379
								chr1	6562901	6563000	ID_380
								chr1	6563201	6563500	ID_381
								chr1	6592901	6593000	ID_382
								chr1	6594001	6594100	ID_383
								chr1	6628101	6628800	ID_384
								chr1	7234501	7234600	ID_385
								chr1	7663501	7663700	ID_386
								chr1	7664401	7665000	ID_387
								chr1	7776901	7777100	ID_388
								chr1	7785601	7785800	ID_389
								chr1	7785901	7786200	ID_390
								chr1	7827001	7827100	ID_391
								chr1	7954501	7954800	ID_392
								chr1	8208501	8208600	ID_393
								chr1	8234801	8234900	ID_394
								chr1	8241401	8241500	ID_395
								chr1	8324301	8324500	ID_396
								chr1	8324801	8324900	ID_397
								chr1	8325501	8325700	ID_398
								chr1	8326201	8326700	ID_399
								chr1	8331001	8331100	ID_400
								chr1	8335601	8335700	ID_401
								chr1	8357801	8358000	ID_402
								chr1	8390001	8390200	ID_403
								chr1	8499901	8500100	ID_404
								chr1	8860801	8860900	ID_405
								chr1	8861001	8861100	ID_406
								chr1	8883201	8883400	ID_407
								chr1	9039101	9039700	ID_408
								chr1	9040301	9040500	ID_409
								chr1	9071301	9071400	ID_410
								chr1	9071501	9071800	ID_411
								chr1	9183001	9183500	ID_412
								chr1	9183801	9184000	ID_413
								chr1	9188601	9188800	ID_414
								chr1	9199801	9199900	ID_415
								chr1	9200001	9200200	ID_416
								chr1	9236101	9236200	ID_417
								chr1	9257501	9257700	ID_418
								chr1	9262201	9262500	ID_419
								chr1	9263701	9263800	ID_420
								chr1	9316801	9316900	ID_421
								chr1	9349301	9349400	ID_422
								chr1	9349601	9349700	ID_423
								chr1	9355701	9355900	ID_424
								chr1	9598501	9598700	ID_425
								chr1	9716001	9716400	ID_426
								chr1	9720001	9720300	ID_427
								chr1	9728401	9728500	ID_428
								chr1	9729801	9729900	ID_429
								chr1	9730101	9730400	ID_430
								chr1	9732201	9732400	ID_431
								chr1	9736401	9736500	ID_432
								chr1	9790301	9790600	ID_433
								chr1	9895701	9895800	ID_434
								chr1	9895901	9896000	ID_435
								chr1	9957501	9957600	ID_436
								chr1	9957901	9958000	ID_437
								chr1	10147401	10147500	ID_438
								chr1	10205701	10205900	ID_439
								chr1	10326601	10326700	ID_440
								chr1	10541401	10541600	ID_441
								chr1	10616301	10616400	ID_442
								chr1	10616501	10617100	ID_443
								chr1	10624201	10624300	ID_444
								chr1	10626901	10627100	ID_445
								chr1	10630101	10630200	ID_446
								chr1	10640301	10640400	ID_447
								chr1	10641601	10641800	ID_448
								chr1	10646101	10646500	ID_449
								chr1	10646601	10646700	ID_450
								chr1	10647501	10647700	ID_451
								chr1	10648001	10648100	ID_452
								chr1	10649201	10649300	ID_453
								chr1	10649401	10649800	ID_454
								chr1	10653401	10653600	ID_455
								chr1	10655601	10655700	ID_456
								chr1	10659801	10660200	ID_457
								chr1	10665001	10665100	ID_458
								chr1	10666401	10666500	ID_459
								chr1	10667601	10667700	ID_460
								chr1	10672401	10672500	ID_461
								chr1	10705801	10705900	ID_462
								chr1	10706001	10706300	ID_463
								chr1	10755501	10755700	ID_464
								chr1	10779701	10779800	ID_465
								chr1	10957601	10957800	ID_466
								chr1	11036701	11036900	ID_467
								chr1	11037001	11037100	ID_468
								chr1	11121501	11121600	ID_469
								chr1	11130101	11130200	ID_470
								chr1	11412901	11413000	ID_471
								chr1	11501001	11501100	ID_472
								chr1	11521001	11521200	ID_473
								chr1	11529401	11530000	ID_474
								chr1	11530101	11530200	ID_475
								chr1	11535901	11536000	ID_476
								chr1	11654201	11654400	ID_477
								chr1	11674701	11674800	ID_478
								chr1	11674901	11675100	ID_479
								chr1	11748001	11748300	ID_480
								chr1	11828601	11829100	ID_481
								chr1	11834201	11834300	ID_482
								chr1	11836201	11836500	ID_483
								chr1	11837901	11838000	ID_484
								chr1	11838201	11838300	ID_485
								chr1	12008601	12008900	ID_486
								chr1	12063201	12063300	ID_487
								chr1	12063501	12063800	ID_488
								chr1	12191801	12191900	ID_489
								chr1	12294601	12294700	ID_490
								chr1	12509001	12509100	ID_491
								chr1	12532101	12532200	ID_492
								chr1	12558301	12558400	ID_493
								chr1	13802901	13803200	ID_494
								chr1	14956901	14957000	ID_495
								chr1	15103301	15103400	ID_496
								chr1	15178301	15178400	ID_497
								chr1	15214501	15214600	ID_498
								chr1	15429601	15429700	ID_499
								chr1	15579401	15579500	ID_500
								chr1	15588601	15588700	ID_501
								chr1	15730701	15731300	ID_502
								chr1	15731401	15731700	ID_503
								chr1	15731901	15732000	ID_504
								chr1	15733701	15734300	ID_505
								chr1	15735201	15735300	ID_506
								chr1	15751101	15751300	ID_507
								chr1	15774701	15774900	ID_508
								chr1	15934801	15935100	ID_509
								chr1	15935201	15935400	ID_510
								chr1	15942601	15943200	ID_511
								chr1	15943601	15943900	ID_512
								chr1	15945601	15945700	ID_513
								chr1	16137701	16137900	ID_514
								chr1	16149001	16149200	ID_515
								chr1	16158201	16158300	ID_516
								chr1	16226501	16227100	ID_517
								chr1	16228601	16228700	ID_518
								chr1	16231701	16232100	ID_519
								chr1	16500601	16500700	ID_520
								chr1	16930001	16930200	ID_521
								chr1	16938701	16938800	ID_522
								chr1	16946301	16946600	ID_523
								chr1	16946701	16946900	ID_524
								chr1	16947901	16948300	ID_525
								chr1	16954701	16954900	ID_526
								chr1	16965701	16965800	ID_527
								chr1	16967801	16967900	ID_528
								chr1	16969401	16970000	ID_529
								chr1	16986701	16987000	ID_530
								chr1	17005101	17005700	ID_531
								chr1	17149501	17149800	ID_532
								chr1	17232801	17233000	ID_533
								chr1	17407801	17408100	ID_534
								chr1	17416701	17417000	ID_535
								chr1	17419201	17419800	ID_536
								chr1	17531101	17531200	ID_537
								chr1	17570701	17570800	ID_538
								chr1	17622601	17623100	ID_539
								chr1	17625701	17626000	ID_540
								chr1	17662401	17662600	ID_541
								chr1	17676601	17676700	ID_542
								chr1	17696701	17697100	ID_543
								chr1	17697201	17697300	ID_544
								chr1	17826101	17826200	ID_545
								chr1	18365501	18365700	ID_546
								chr1	18482101	18482500	ID_547
								chr1	18854801	18855200	ID_548
								chr1	18877901	18878000	ID_549
								chr1	18883001	18883700	ID_550
								chr1	18909801	18909900	ID_551
								chr1	18917901	18918100	ID_552
								chr1	18918201	18918600	ID_553
								chr1	19070201	19070300	ID_554
								chr1	19076501	19076600	ID_555
								chr1	19112201	19112300	ID_556
								chr1	19223501	19223700	ID_557
								chr1	19237601	19237700	ID_558
								chr1	19274101	19274200	ID_559
								chr1	19326001	19326100	ID_560
								chr1	19326801	19327100	ID_561
								chr1	19327201	19327400	ID_562
								chr1	19338401	19338500	ID_563
								chr1	19342101	19342200	ID_564
								chr1	19343101	19343700	ID_565
								chr1	19350201	19350300	ID_566
								chr1	19647901	19648000	ID_567
								chr1	19679101	19679600	ID_568
								chr1	19920201	19920400	ID_569
								chr1	19984801	19984900	ID_570
								chr1	20242801	20242900	ID_571
								chr1	20302501	20302900	ID_572
								chr1	20343601	20343700	ID_573
								chr1	20473201	20473700	ID_574
								chr1	20579101	20579200	ID_575
								chr1	20701101	20701200	ID_576
								chr1	20709701	20709800	ID_577
								chr1	20715701	20715800	ID_578
								chr1	20723701	20723800	ID_579
								chr1	21219601	21220300	ID_580
								chr1	21224601	21225200	ID_581
								chr1	21253201	21253300	ID_582
								chr1	21260401	21260500	ID_583
								chr1	21428801	21429400	ID_584
								chr1	21599601	21599700	ID_585
								chr1	21603001	21603400	ID_586
								chr1	21603501	21603600	ID_587
								chr1	21608701	21608800	ID_588
								chr1	21609801	21609900	ID_589
								chr1	21622001	21622600	ID_590
								chr1	21622801	21622900	ID_591
								chr1	21668401	21668500	ID_592
								chr1	21736901	21737200	ID_593
								chr1	21737301	21737400	ID_594
								chr1	21823501	21824200	ID_595
								chr1	21828501	21828800	ID_596
								chr1	21828901	21829300	ID_597
								chr1	21830001	21830100	ID_598
								chr1	21831101	21831300	ID_599
								chr1	21838701	21839100	ID_600
								chr1	21848101	21848400	ID_601
								chr1	21849901	21850500	ID_602
								chr1	21851501	21852000	ID_603
								chr1	21855201	21855900	ID_604
								chr1	21864401	21865000	ID_605
								chr1	21880801	21881000	ID_606
								chr1	21881101	21881300	ID_607
								chr1	21884101	21884300	ID_608
								chr1	21884801	21885900	ID_609
								chr1	21887901	21888000	ID_610
								chr1	21890401	21890700	ID_611
								chr1	22119801	22119900	ID_612
								chr1	22120001	22120100	ID_613
								chr1	22120701	22120900	ID_614
								chr1	22129401	22129500	ID_615
								chr1	22130101	22130200	ID_616
								chr1	22343801	22344000	ID_617
								chr1	22450901	22451100	ID_618
								chr1	22577101	22577300	ID_619
								chr1	22601301	22601800	ID_620
								chr1	22865001	22865200	ID_621
								chr1	22906601	22906900	ID_622
								chr1	22910701	22910800	ID_623
								chr1	22953501	22953800	ID_624
								chr1	23424001	23424200	ID_625
								chr1	23436101	23436400	ID_626
								chr1	23949001	23949200	ID_627
								chr1	24413301	24413400	ID_628
								chr1	24535101	24535400	ID_629
								chr1	24548901	24549000	ID_630
								chr1	24556301	24556400	ID_631
								chr1	24653001	24653100	ID_632
								chr1	24692101	24692200	ID_633
								chr1	24721301	24721600	ID_634
								chr1	24721701	24722100	ID_635
								chr1	24848301	24848900	ID_636
								chr1	24901901	24902100	ID_637
								chr1	24931401	24931900	ID_638
								chr1	25090301	25090400	ID_639
								chr1	25181501	25181700	ID_640
								chr1	25517801	25517900	ID_641
								chr1	25587401	25587600	ID_642
								chr1	25618101	25618500	ID_643
								chr1	25646201	25646400	ID_644
								chr1	25769901	25770100	ID_645
								chr1	25781401	25781600	ID_646
								chr1	25781701	25781800	ID_647
								chr1	25863801	25863900	ID_648
								chr1	26184601	26184700	ID_649
								chr1	26184901	26185000	ID_650
								chr1	26225201	26225300	ID_651
								chr1	26225501	26225600	ID_652
								chr1	26285801	26285900	ID_653
								chr1	26286101	26286200	ID_654
								chr1	26775001	26775100	ID_655
								chr1	26903601	26904000	ID_656
								chr1	26951901	26952000	ID_657
								chr1	27005801	27005900	ID_658
								chr1	27006601	27006800	ID_659
								chr1	27012501	27012900	ID_660
								chr1	27101301	27101500	ID_661
								chr1	27109801	27110000	ID_662
								chr1	27113401	27113500	ID_663
								chr1	27113601	27113700	ID_664
								chr1	27114301	27114500	ID_665
								chr1	27323501	27323600	ID_666
								chr1	27325501	27325700	ID_667
								chr1	27350001	27350600	ID_668
								chr1	27356101	27356300	ID_669
								chr1	27356401	27356600	ID_670
								chr1	27361501	27361700	ID_671
								chr1	27364401	27364500	ID_672
								chr1	27403701	27403900	ID_673
								chr1	27547101	27547300	ID_674
								chr1	27548301	27548600	ID_675
								chr1	27552101	27552200	ID_676
								chr1	27615901	27616000	ID_677
								chr1	27659601	27659900	ID_678
								chr1	27882101	27882500	ID_679
								chr1	27906201	27906300	ID_680
								chr1	27906601	27906700	ID_681
								chr1	27966701	27966900	ID_682
								chr1	28089501	28089600	ID_683
								chr1	28530701	28530900	ID_684
								chr1	28582701	28582800	ID_685
								chr1	28592201	28592500	ID_686
								chr1	28592601	28592900	ID_687
								chr1	28593001	28593100	ID_688
								chr1	28620401	28620600	ID_689
								chr1	28775101	28775600	ID_690
								chr1	28775801	28775900	ID_691
								chr1	28859501	28859600	ID_692
								chr1	29120601	29120700	ID_693
								chr1	29122901	29123000	ID_694
								chr1	29123701	29123800	ID_695
								chr1	29133901	29134200	ID_696
								chr1	29134801	29134900	ID_697
								chr1	29259301	29259800	ID_698
								chr1	29261101	29261200	ID_699
								chr1	29282301	29282700	ID_700
								chr1	29320801	29320900	ID_701
								chr1	30721001	30721200	ID_702
								chr1	30721501	30721900	ID_703
								chr1	31699501	31699600	ID_704
								chr1	31699801	31699900	ID_705
								chr1	31730301	31730500	ID_706
								chr1	31732601	31732700	ID_707
								chr1	31743701	31744000	ID_708
								chr1	32022501	32022700	ID_709
								chr1	32239901	32240100	ID_710
								chr1	32331701	32331800	ID_711
								chr1	32332001	32332100	ID_712
								chr1	32361701	32361900	ID_713
								chr1	32517801	32517900	ID_714
								chr1	32714201	32714300	ID_715
								chr1	32769601	32770000	ID_716
								chr1	32770101	32770200	ID_717
								chr1	32889001	32889100	ID_718
								chr1	32889201	32889300	ID_719
								chr1	33159501	33159600	ID_720
								chr1	33165701	33166000	ID_721
								chr1	33276801	33277000	ID_722
								chr1	33280701	33280800	ID_723
								chr1	33295201	33295400	ID_724
								chr1	33295501	33295700	ID_725
								chr1	33625001	33625300	ID_726
								chr1	34784901	34785500	ID_727
								chr1	34794701	34794900	ID_728
								chr1	34843601	34843700	ID_729
								chr1	34843801	34843900	ID_730
								chr1	34844001	34844100	ID_731
								chr1	34865401	34865500	ID_732
								chr1	34869201	34869300	ID_733
								chr1	34977401	34977600	ID_734
								chr1	35096901	35097000	ID_735
								chr1	35121001	35121200	ID_736
								chr1	35572801	35572900	ID_737
								chr1	35590501	35590800	ID_738
								chr1	35869901	35870200	ID_739
								chr1	36096001	36096200	ID_740
								chr1	36175901	36176000	ID_741
								chr1	36179201	36179300	ID_742
								chr1	36334601	36334700	ID_743
								chr1	36341401	36341500	ID_744
								chr1	36341601	36342200	ID_745
								chr1	36394201	36394300	ID_746
								chr1	36569101	36569400	ID_747
								chr1	36569501	36569600	ID_748
								chr1	36704901	36705200	ID_749
								chr1	36841401	36841500	ID_750
								chr1	36850301	36850400	ID_751
								chr1	36858701	36859300	ID_752
								chr1	37318101	37318200	ID_753
								chr1	37475301	37475700	ID_754
								chr1	37475801	37476000	ID_755
								chr1	37540201	37540300	ID_756
								chr1	37566901	37567200	ID_757
								chr1	37761301	37761500	ID_758
								chr1	37762201	37762300	ID_759
								chr1	37764301	37764400	ID_760
								chr1	37783101	37783200	ID_761
								chr1	37996201	37996500	ID_762
								chr1	38046801	38046900	ID_763
								chr1	38114901	38115000	ID_764
								chr1	38133501	38133800	ID_765
								chr1	38133901	38134000	ID_766
								chr1	38578501	38578800	ID_767
								chr1	38708701	38708800	ID_768
								chr1	39491601	39492100	ID_769
								chr1	39523301	39523400	ID_770
								chr1	39558901	39559000	ID_771
								chr1	39609101	39609200	ID_772
								chr1	39640301	39640400	ID_773
								chr1	39661101	39661200	ID_774
								chr1	39869601	39869700	ID_775
								chr1	39962101	39962300	ID_776
								chr1	39962401	39962600	ID_777
								chr1	40133001	40133200	ID_778
								chr1	40303201	40303300	ID_779
								chr1	40303901	40304500	ID_780
								chr1	40317401	40317900	ID_781
								chr1	40476801	40476900	ID_782
								chr1	40477501	40477600	ID_783
								chr1	40508301	40508400	ID_784
								chr1	40655001	40655100	ID_785
								chr1	40818001	40818200	ID_786
								chr1	40819901	40820000	ID_787
								chr1	40837601	40837700	ID_788
								chr1	41017201	41017800	ID_789
								chr1	41424001	41424100	ID_790
								chr1	41510101	41510300	ID_791
								chr1	41510901	41511200	ID_792
								chr1	41530501	41530700	ID_793
								chr1	41584101	41584300	ID_794
								chr1	41739101	41739200	ID_795
								chr1	42041001	42041300	ID_796
								chr1	42830501	42830900	ID_797
								chr1	42851401	42851800	ID_798
								chr1	42887301	42887400	ID_799
								chr1	42917301	42917500	ID_800
								chr1	42929401	42929500	ID_801
								chr1	42930101	42930200	ID_802
								chr1	43007301	43007700	ID_803
								chr1	43304501	43304700	ID_804
								chr1	43305601	43305700	ID_805
								chr1	43423801	43423900	ID_806
								chr1	43588501	43588900	ID_807
								chr1	43590901	43591200	ID_808
								chr1	43591801	43591900	ID_809
								chr1	43595501	43595600	ID_810
								chr1	43603501	43603800	ID_811
								chr1	43605201	43605400	ID_812
								chr1	43605701	43606400	ID_813
								chr1	43606701	43607000	ID_814
								chr1	43614101	43614200	ID_815
								chr1	43618801	43618900	ID_816
								chr1	43620701	43621000	ID_817
								chr1	43621101	43621200	ID_818
								chr1	43626001	43626100	ID_819
								chr1	43899101	43899200	ID_820
								chr1	43899401	43899600	ID_821
								chr1	43899801	43900100	ID_822
								chr1	43981301	43981500	ID_823
								chr1	43982401	43982500	ID_824
								chr1	44146901	44147100	ID_825
								chr1	44218401	44218700	ID_826
								chr1	44408301	44408400	ID_827
								chr1	44638001	44638100	ID_828
								chr1	44640101	44640200	ID_829
								chr1	44640301	44640700	ID_830
								chr1	44664801	44664900	ID_831
								chr1	44724401	44724900	ID_832
								chr1	44738101	44738700	ID_833
								chr1	44786001	44786200	ID_834
								chr1	44812601	44812800	ID_835
								chr1	45105701	45105900	ID_836
								chr1	45106101	45106300	ID_837
								chr1	45106401	45106700	ID_838
								chr1	45191501	45191600	ID_839
								chr1	45345401	45345500	ID_840
								chr1	45622301	45622400	ID_841
								chr1	46305801	46306100	ID_842
								chr1	46456001	46456100	ID_843
								chr1	46544201	46544300	ID_844
								chr1	46613501	46613600	ID_845
								chr1	47229201	47229700	ID_846
								chr1	47315401	47315700	ID_847
								chr1	47315801	47315900	ID_848
								chr1	47363701	47363800	ID_849
								chr1	47434801	47434900	ID_850
								chr1	47443401	47443500	ID_851
								chr1	47445701	47446000	ID_852
								chr1	47984501	47984600	ID_853
								chr1	47994001	47994100	ID_854
								chr1	48089701	48090000	ID_855
								chr1	48090101	48090200	ID_856
								chr1	48208101	48208200	ID_857
								chr1	50047501	50047600	ID_858
								chr1	50048801	50048900	ID_859
								chr1	50201401	50201600	ID_860
								chr1	50332801	50332900	ID_861
								chr1	50333601	50333700	ID_862
								chr1	50334101	50334300	ID_863
								chr1	50414901	50415200	ID_864
								chr1	50846501	50846700	ID_865
								chr1	51298201	51298300	ID_866
								chr1	51844101	51844200	ID_867
								chr1	51844401	51844500	ID_868
								chr1	51847001	51847100	ID_869
								chr1	51847201	51847300	ID_870
								chr1	51847401	51848000	ID_871
								chr1	52921001	52921100	ID_872
								chr1	53062801	53063200	ID_873
								chr1	53078301	53078400	ID_874
								chr1	53092901	53093300	ID_875
								chr1	53289501	53289900	ID_876
								chr1	53459001	53459200	ID_877
								chr1	53459501	53459600	ID_878
								chr1	53461001	53461100	ID_879
								chr1	53461501	53461700	ID_880
								chr1	53738101	53738200	ID_881
								chr1	53738301	53738400	ID_882
								chr1	53738501	53738700	ID_883
								chr1	54004401	54004500	ID_884
								chr1	54004901	54005000	ID_885
								chr1	54237801	54238000	ID_886
								chr1	54281701	54281900	ID_887
								chr1	54343201	54343300	ID_888
								chr1	54343401	54343500	ID_889
								chr1	54352701	54352800	ID_890
								chr1	54390301	54390600	ID_891
								chr1	54584301	54584800	ID_892
								chr1	54800701	54801200	ID_893
								chr1	54806101	54806200	ID_894
								chr1	54871401	54871500	ID_895
								chr1	55056001	55056400	ID_896
								chr1	55063001	55063500	ID_897
								chr1	56166501	56166600	ID_898
								chr1	57422601	57423000	ID_899
								chr1	58578001	58578100	ID_900
								chr1	58815801	58816000	ID_901
								chr1	59147001	59147100	ID_902
								chr1	59969501	59969900	ID_903
								chr1	61043001	61043100	ID_904
								chr1	61654601	61654800	ID_905
								chr1	62128501	62128600	ID_906
								chr1	62128701	62129000	ID_907
								chr1	63321001	63321100	ID_908
								chr1	63325901	63326000	ID_909
								chr1	63330301	63330700	ID_910
								chr1	64203101	64203400	ID_911
								chr1	64505701	64505800	ID_912
								chr1	64839301	64839400	ID_913
								chr1	64846601	64846700	ID_914
								chr1	64867001	64867200	ID_915
								chr1	65001401	65001800	ID_916
								chr1	66456301	66456400	ID_917
								chr1	66600901	66601200	ID_918
								chr1	67147701	67147900	ID_919
								chr1	67918901	67919100	ID_920
								chr1	68046601	68046800	ID_921
								chr1	68047401	68047700	ID_922
								chr1	68051001	68051100	ID_923
								chr1	68295701	68296100	ID_924
								chr1	68296201	68296300	ID_925
								chr1	68817701	68817800	ID_926
								chr1	71047601	71047700	ID_927
								chr1	74465901	74466000	ID_928
								chr1	75125801	75125900	ID_929
								chr1	75136001	75136200	ID_930
								chr1	75616501	75616600	ID_931
								chr1	77687601	77687700	ID_932
								chr1	77687801	77688200	ID_933
								chr1	77774301	77774500	ID_934
								chr1	78045501	78045700	ID_935
								chr1	78045801	78046800	ID_936
								chr1	78091601	78091700	ID_937
								chr1	78091801	78092100	ID_938
								chr1	79055601	79055900	ID_939
								chr1	79056001	79056100	ID_940
								chr1	84892601	84892700	ID_941
								chr1	85577601	85577800	ID_942
								chr1	85577901	85578200	ID_943
								chr1	86154801	86155100	ID_944
								chr1	86356501	86356700	ID_945
								chr1	86552501	86552700	ID_946
								chr1	86552801	86553000	ID_947
								chr1	87015901	87016000	ID_948
								chr1	87151201	87151300	ID_949
								chr1	87151401	87151600	ID_950
								chr1	87528701	87529000	ID_951
								chr1	87577201	87577300	ID_952
								chr1	87636601	87636700	ID_953
								chr1	87637001	87637100	ID_954
								chr1	88466701	88466800	ID_955
								chr1	88467101	88467600	ID_956
								chr1	89853401	89853500	ID_957
								chr1	90726801	90726900	ID_958
								chr1	90835501	90835700	ID_959
								chr1	90835801	90836300	ID_960
								chr1	90836401	90836600	ID_961
								chr1	90851701	90851800	ID_962
								chr1	91535801	91535900	ID_963
								chr1	91546101	91546300	ID_964
								chr1	91670101	91670300	ID_965
								chr1	91949601	91949800	ID_966
								chr1	92218501	92218600	ID_967
								chr1	92441801	92442100	ID_968
								chr1	92479901	92480000	ID_969
								chr1	93170501	93170600	ID_970
								chr1	94065501	94065600	ID_971
								chr1	96729501	96729600	ID_972
								chr1	99508001	99508700	ID_973
								chr1	99508801	99508900	ID_974
								chr1	99704401	99704600	ID_975
								chr1	99765301	99765800	ID_976
								chr1	100539601	100540000	ID_977
								chr1	100682501	100682700	ID_978
								chr1	101239301	101239500	ID_979
								chr1	104073201	104073300	ID_980
								chr1	108121901	108122000	ID_981
								chr1	108662001	108662100	ID_982
								chr1	109053001	109053200	ID_983
								chr1	109074001	109074300	ID_984
								chr1	109113201	109113300	ID_985
								chr1	109251501	109251600	ID_986
								chr1	109252901	109253000	ID_987
								chr1	109253101	109253500	ID_988
								chr1	109259401	109259500	ID_989
								chr1	109261101	109261200	ID_990
								chr1	109261301	109261600	ID_991
								chr1	109269501	109269800	ID_992
								chr1	109270001	109270200	ID_993
								chr1	109508001	109508100	ID_994
								chr1	109626801	109626900	ID_995
								chr1	109627101	109627400	ID_996
								chr1	109627701	109628000	ID_997
								chr1	109628201	109628300	ID_998
								chr1	109628601	109628800	ID_999
								chr1	109669401	109669500	ID_1000
								chr1	110069601	110069900	ID_1001
								chr1	110070501	110070600	ID_1002
								chr1	110084001	110084100	ID_1003
								chr1	110212301	110212400	ID_1004
								chr1	110340801	110341200	ID_1005
								chr1	110753901	110754000	ID_1006
								chr1	111270401	111270600	ID_1007
								chr1	111271301	111271400	ID_1008
								chr1	112690001	112690200	ID_1009
								chr1	112690301	112690500	ID_1010
								chr1	112743901	112744400	ID_1011
								chr1	112744501	112744600	ID_1012
								chr1	112744901	112745000	ID_1013
								chr1	112748301	112748600	ID_1014
								chr1	112894901	112895000	ID_1015
								chr1	112923301	112923900	ID_1016
								chr1	113109501	113109800	ID_1017
								chr1	114401501	114401600	ID_1018
								chr1	114537201	114537300	ID_1019
								chr1	114670701	114670800	ID_1020
								chr1	115089101	115089400	ID_1021
								chr1	115089501	115089900	ID_1022
								chr1	115286201	115286400	ID_1023
								chr1	116168401	116168600	ID_1024
								chr1	116168701	116169000	ID_1025
								chr1	116493101	116493200	ID_1026
								chr1	116536001	116536100	ID_1027
								chr1	118979301	118979700	ID_1028
								chr1	118985901	118986000	ID_1029
								chr1	118989001	118989600	ID_1030
								chr1	118989901	118990000	ID_1031
								chr1	118992901	118993100	ID_1032
								chr1	118993401	118993500	ID_1033
								chr1	119006601	119007000	ID_1034
								chr1	119007801	119008300	ID_1035
								chr1	119033001	119033400	ID_1036
								chr1	119806101	119806400	ID_1037
								chr1	119853501	119853700	ID_1038
								chr1	119896001	119896100	ID_1039
								chr1	119896801	119897000	ID_1040
								chr1	125064201	125064400	ID_1041
								chr1	125064601	125064900	ID_1042
								chr1	125066001	125066200	ID_1043
								chr1	125066301	125066500	ID_1044
								chr1	125080101	125080200	ID_1045
								chr1	125081601	125081700	ID_1046
								chr1	125151301	125151400	ID_1047
								chr1	125168901	125169000	ID_1048
								chr1	143232201	143232500	ID_1049
								chr1	143265701	143265800	ID_1050
								chr1	143273201	143273500	ID_1051
								chr1	143642601	143642700	ID_1052
								chr1	143642801	143643000	ID_1053
								chr1	143717401	143717500	ID_1054
								chr1	143717701	143717800	ID_1055
								chr1	143736401	143736500	ID_1056
								chr1	145861101	145861200	ID_1057
								chr1	146018901	146019500	ID_1058
								chr1	146050001	146050100	ID_1059
								chr1	147073201	147073300	ID_1060
								chr1	147078001	147078500	ID_1061
								chr1	147083601	147083800	ID_1062
								chr1	147249201	147249300	ID_1063
								chr1	147680401	147680500	ID_1064
								chr1	147907701	147907800	ID_1065
								chr1	148160001	148160300	ID_1066
								chr1	148160501	148160700	ID_1067
								chr1	148160801	148160900	ID_1068
								chr1	148161401	148161800	ID_1069
								chr1	148162701	148162900	ID_1070
								chr1	148310401	148310700	ID_1071
								chr1	148318201	148318700	ID_1072
								chr1	148354001	148354100	ID_1073
								chr1	148361201	148361300	ID_1074
								chr1	148362901	148363300	ID_1075
								chr1	148434801	148435200	ID_1076
								chr1	148435301	148435500	ID_1077
								chr1	149900201	149900700	ID_1078
								chr1	150472401	150472500	ID_1079
								chr1	150556501	150556800	ID_1080
								chr1	150557401	150557900	ID_1081
								chr1	150957901	150958100	ID_1082
								chr1	151015401	151015800	ID_1083
								chr1	151016601	151017100	ID_1084
								chr1	151017201	151017300	ID_1085
								chr1	151019101	151019500	ID_1086
								chr1	151021801	151022400	ID_1087
								chr1	151022501	151022600	ID_1088
								chr1	151026901	151027100	ID_1089
								chr1	151027201	151027300	ID_1090
								chr1	151027401	151027600	ID_1091
								chr1	151027701	151028000	ID_1092
								chr1	151028901	151029000	ID_1093
								chr1	151029201	151029300	ID_1094
								chr1	151030401	151030500	ID_1095
								chr1	151031001	151031100	ID_1096
								chr1	151031201	151031500	ID_1097
								chr1	151031801	151031900	ID_1098
								chr1	151032001	151032200	ID_1099
								chr1	151032301	151032800	ID_1100
								chr1	151035801	151036000	ID_1101
								chr1	151036101	151036500	ID_1102
								chr1	151037801	151038200	ID_1103
								chr1	151044001	151044100	ID_1104
								chr1	151044201	151044400	ID_1105
								chr1	151045301	151045700	ID_1106
								chr1	151046001	151046100	ID_1107
								chr1	151046201	151046300	ID_1108
								chr1	151049101	151049300	ID_1109
								chr1	151049401	151049500	ID_1110
								chr1	151050901	151051200	ID_1111
								chr1	151057501	151057700	ID_1112
								chr1	151057801	151058000	ID_1113
								chr1	151062301	151062700	ID_1114
								chr1	151066601	151067000	ID_1115
								chr1	151067201	151067300	ID_1116
								chr1	151068601	151069000	ID_1117
								chr1	151070301	151070400	ID_1118
								chr1	151071301	151071900	ID_1119
								chr1	151073001	151073300	ID_1120
								chr1	151080001	151080200	ID_1121
								chr1	151081801	151082000	ID_1122
								chr1	151082101	151082200	ID_1123
								chr1	151084201	151084400	ID_1124
								chr1	151089801	151090200	ID_1125
								chr1	151091101	151091600	ID_1126
								chr1	151091901	151092000	ID_1127
								chr1	151092101	151092500	ID_1128
								chr1	151092601	151092900	ID_1129
								chr1	151094001	151095000	ID_1130
								chr1	151095201	151095300	ID_1131
								chr1	151095601	151096000	ID_1132
								chr1	151096101	151096300	ID_1133
								chr1	151097401	151097800	ID_1134
								chr1	151098401	151098500	ID_1135
								chr1	151098601	151098700	ID_1136
								chr1	151098801	151099100	ID_1137
								chr1	151100101	151100500	ID_1138
								chr1	151100601	151101100	ID_1139
								chr1	151101201	151101600	ID_1140
								chr1	151101701	151101800	ID_1141
								chr1	151103001	151103400	ID_1142
								chr1	151105901	151106400	ID_1143
								chr1	151107301	151107400	ID_1144
								chr1	151109701	151109900	ID_1145
								chr1	151115301	151115800	ID_1146
								chr1	151116001	151116400	ID_1147
								chr1	151118801	151118900	ID_1148
								chr1	151119001	151119100	ID_1149
								chr1	151120701	151121200	ID_1150
								chr1	151121401	151121800	ID_1151
								chr1	151123101	151123600	ID_1152
								chr1	151124201	151124300	ID_1153
								chr1	151125301	151125400	ID_1154
								chr1	151126901	151127000	ID_1155
								chr1	151127101	151127300	ID_1156
								chr1	151127701	151127800	ID_1157
								chr1	151127901	151128000	ID_1158
								chr1	151128101	151128700	ID_1159
								chr1	151128901	151129200	ID_1160
								chr1	151138601	151139100	ID_1161
								chr1	151140801	151140900	ID_1162
								chr1	151141101	151141200	ID_1163
								chr1	151141601	151141900	ID_1164
								chr1	151142001	151142300	ID_1165
								chr1	151148901	151149000	ID_1166
								chr1	151149101	151149400	ID_1167
								chr1	151150501	151150600	ID_1168
								chr1	151150701	151151000	ID_1169
								chr1	151151101	151151500	ID_1170
								chr1	151151601	151151900	ID_1171
								chr1	151153501	151154000	ID_1172
								chr1	151155601	151155700	ID_1173
								chr1	151155801	151156200	ID_1174
								chr1	151157901	151158500	ID_1175
								chr1	151159901	151160000	ID_1176
								chr1	151160301	151160400	ID_1177
								chr1	151161201	151161500	ID_1178
								chr1	151166501	151167100	ID_1179
								chr1	151167401	151167600	ID_1180
								chr1	151167701	151167800	ID_1181
								chr1	151169001	151169100	ID_1182
								chr1	151171701	151172100	ID_1183
								chr1	151173801	151174400	ID_1184
								chr1	151177401	151177800	ID_1185
								chr1	151178001	151178100	ID_1186
								chr1	151179801	151180500	ID_1187
								chr1	151181901	151182000	ID_1188
								chr1	151182101	151182400	ID_1189
								chr1	151183101	151183600	ID_1190
								chr1	151183701	151183900	ID_1191
								chr1	151184001	151184200	ID_1192
								chr1	151184301	151184500	ID_1193
								chr1	151186201	151186600	ID_1194
								chr1	151187901	151188500	ID_1195
								chr1	151191501	151191900	ID_1196
								chr1	151192301	151192800	ID_1197
								chr1	151192901	151193100	ID_1198
								chr1	151193501	151193900	ID_1199
								chr1	151195801	151196300	ID_1200
								chr1	151196401	151197200	ID_1201
								chr1	151199101	151199700	ID_1202
								chr1	151201401	151201900	ID_1203
								chr1	151202501	151202600	ID_1204
								chr1	151202701	151203100	ID_1205
								chr1	151203301	151203800	ID_1206
								chr1	151203901	151204000	ID_1207
								chr1	151207301	151207400	ID_1208
								chr1	151207501	151207900	ID_1209
								chr1	151208401	151208600	ID_1210
								chr1	151209201	151209800	ID_1211
								chr1	151210201	151210500	ID_1212
								chr1	151210601	151210800	ID_1213
								chr1	151211501	151211600	ID_1214
								chr1	151211801	151212100	ID_1215
								chr1	151212201	151212300	ID_1216
								chr1	151212401	151212500	ID_1217
								chr1	151214801	151214900	ID_1218
								chr1	151215101	151215800	ID_1219
								chr1	151216401	151216500	ID_1220
								chr1	151216701	151216800	ID_1221
								chr1	151216901	151217200	ID_1222
								chr1	151218501	151218800	ID_1223
								chr1	151219201	151220300	ID_1224
								chr1	151220501	151220700	ID_1225
								chr1	151220801	151220900	ID_1226
								chr1	151223301	151224100	ID_1227
								chr1	151225501	151226000	ID_1228
								chr1	151226901	151227000	ID_1229
								chr1	151228901	151229300	ID_1230
								chr1	151230801	151231400	ID_1231
								chr1	151233201	151233300	ID_1232
								chr1	151234801	151234900	ID_1233
								chr1	151235101	151235400	ID_1234
								chr1	151235801	151236400	ID_1235
								chr1	151236701	151237300	ID_1236
								chr1	151241201	151241300	ID_1237
								chr1	151241401	151241800	ID_1238
								chr1	151243901	151244000	ID_1239
								chr1	151244101	151244200	ID_1240
								chr1	151244301	151244400	ID_1241
								chr1	151245001	151245100	ID_1242
								chr1	151245201	151245300	ID_1243
								chr1	151248201	151248300	ID_1244
								chr1	151248401	151248500	ID_1245
								chr1	151249901	151250400	ID_1246
								chr1	151253501	151254300	ID_1247
								chr1	151256501	151256600	ID_1248
								chr1	151257601	151257700	ID_1249
								chr1	151257801	151258000	ID_1250
								chr1	151259801	151259900	ID_1251
								chr1	151260001	151260400	ID_1252
								chr1	151260501	151260800	ID_1253
								chr1	151260901	151261100	ID_1254
								chr1	151261201	151261500	ID_1255
								chr1	151261601	151261700	ID_1256
								chr1	151261801	151261900	ID_1257
								chr1	151264801	151264900	ID_1258
								chr1	151268501	151268600	ID_1259
								chr1	151268701	151269000	ID_1260
								chr1	151269201	151269600	ID_1261
								chr1	151270501	151270700	ID_1262
								chr1	151270801	151270900	ID_1263
								chr1	151271001	151271100	ID_1264
								chr1	151271201	151271600	ID_1265
								chr1	151275201	151275600	ID_1266
								chr1	151276101	151276400	ID_1267
								chr1	151276501	151276600	ID_1268
								chr1	151279201	151279300	ID_1269
								chr1	151279401	151279600	ID_1270
								chr1	151280901	151281100	ID_1271
								chr1	151284601	151285900	ID_1272
								chr1	151296301	151296400	ID_1273
								chr1	151296501	151296800	ID_1274
								chr1	151297401	151297800	ID_1275
								chr1	151297901	151298000	ID_1276
								chr1	151299601	151299700	ID_1277
								chr1	151300201	151300700	ID_1278
								chr1	151301401	151301600	ID_1279
								chr1	151302601	151302900	ID_1280
								chr1	151304301	151304700	ID_1281
								chr1	151306801	151307200	ID_1282
								chr1	151316901	151317100	ID_1283
								chr1	151318801	151319000	ID_1284
								chr1	151319101	151319300	ID_1285
								chr1	151321401	151321900	ID_1286
								chr1	151322001	151322100	ID_1287
								chr1	151322801	151323100	ID_1288
								chr1	151324901	151325400	ID_1289
								chr1	151329701	151330200	ID_1290
								chr1	151330701	151330900	ID_1291
								chr1	151331401	151331500	ID_1292
								chr1	151331601	151332100	ID_1293
								chr1	151332201	151332300	ID_1294
								chr1	151335801	151336300	ID_1295
								chr1	151337201	151337400	ID_1296
								chr1	151337601	151338000	ID_1297
								chr1	151340201	151340300	ID_1298
								chr1	151340501	151340600	ID_1299
								chr1	151348401	151348600	ID_1300
								chr1	151351401	151351900	ID_1301
								chr1	151353401	151353500	ID_1302
								chr1	151353601	151353800	ID_1303
								chr1	151357701	151357900	ID_1304
								chr1	151358001	151358200	ID_1305
								chr1	151358501	151358600	ID_1306
								chr1	151358901	151359000	ID_1307
								chr1	151359201	151359300	ID_1308
								chr1	151359401	151359500	ID_1309
								chr1	151359601	151359700	ID_1310
								chr1	151359801	151360100	ID_1311
								chr1	151360301	151360700	ID_1312
								chr1	151361401	151361800	ID_1313
								chr1	151367101	151367500	ID_1314
								chr1	151769101	151769700	ID_1315
								chr1	151769801	151770000	ID_1316
								chr1	151837501	151837600	ID_1317
								chr1	152037601	152037800	ID_1318
								chr1	152515501	152515700	ID_1319
								chr1	153380801	153381000	ID_1320
								chr1	153522001	153522200	ID_1321
								chr1	153522301	153522400	ID_1322
								chr1	153535701	153536100	ID_1323
								chr1	153581201	153581300	ID_1324
								chr1	153583001	153583200	ID_1325
								chr1	153689601	153689800	ID_1326
								chr1	153941901	153942600	ID_1327
								chr1	153964701	153964800	ID_1328
								chr1	154464801	154465100	ID_1329
								chr1	154502001	154502300	ID_1330
								chr1	154572401	154572500	ID_1331
								chr1	154672201	154672400	ID_1332
								chr1	154707901	154708100	ID_1333
								chr1	154761401	154761500	ID_1334
								chr1	155071301	155071500	ID_1335
								chr1	155184101	155184300	ID_1336
								chr1	155308601	155308700	ID_1337
								chr1	155320401	155320500	ID_1338
								chr1	155647401	155647700	ID_1339
								chr1	155698901	155699000	ID_1340
								chr1	155951501	155951600	ID_1341
								chr1	155961901	155962200	ID_1342
								chr1	156216301	156217000	ID_1343
								chr1	156285901	156286000	ID_1344
								chr1	156480201	156480300	ID_1345
								chr1	156480401	156480800	ID_1346
								chr1	156481001	156481200	ID_1347
								chr1	156623801	156623900	ID_1348
								chr1	156647101	156647400	ID_1349
								chr1	156845301	156845700	ID_1350
								chr1	156845901	156846000	ID_1351
								chr1	156853801	156853900	ID_1352
								chr1	156854101	156854500	ID_1353
								chr1	156879701	156879800	ID_1354
								chr1	156880101	156880200	ID_1355
								chr1	156908101	156908800	ID_1356
								chr1	157046501	157046600	ID_1357
								chr1	157046701	157046800	ID_1358
								chr1	158095501	158095600	ID_1359
								chr1	159856001	159856100	ID_1360
								chr1	159856201	159856400	ID_1361
								chr1	159928901	159929100	ID_1362
								chr1	159930301	159930400	ID_1363
								chr1	160083601	160083700	ID_1364
								chr1	160092801	160092900	ID_1365
								chr1	160130001	160130100	ID_1366
								chr1	160419901	160420000	ID_1367
								chr1	160796301	160796500	ID_1368
								chr1	160802401	160802600	ID_1369
								chr1	161029501	161029700	ID_1370
								chr1	161038101	161038200	ID_1371
								chr1	161079401	161079600	ID_1372
								chr1	161116801	161117000	ID_1373
								chr1	161421301	161421700	ID_1374
								chr1	161605101	161605200	ID_1375
								chr1	161606201	161606900	ID_1376
								chr1	161726201	161726400	ID_1377
								chr1	161984501	161984700	ID_1378
								chr1	162367601	162367700	ID_1379
								chr1	162841701	162841800	ID_1380
								chr1	164216001	164216100	ID_1381
								chr1	164799701	164799900	ID_1382
								chr1	164800001	164800300	ID_1383
								chr1	166883701	166883800	ID_1384
								chr1	166884601	166884700	ID_1385
								chr1	166920201	166920400	ID_1386
								chr1	167753701	167753800	ID_1387
								chr1	167915701	167915800	ID_1388
								chr1	168090301	168090500	ID_1389
								chr1	170661501	170661600	ID_1390
								chr1	170668901	170669100	ID_1391
								chr1	171784101	171784400	ID_1392
								chr1	171787801	171787900	ID_1393
								chr1	174711601	174711900	ID_1394
								chr1	174712101	174712200	ID_1395
								chr1	174886201	174886300	ID_1396
								chr1	175002001	175002100	ID_1397
								chr1	175043601	175044200	ID_1398
								chr1	175108501	175108600	ID_1399
								chr1	175386101	175386200	ID_1400
								chr1	175599801	175600100	ID_1401
								chr1	177257701	177257800	ID_1402
								chr1	177598601	177598700	ID_1403
								chr1	178486201	178486300	ID_1404
								chr1	178487001	178487300	ID_1405
								chr1	178954101	178954200	ID_1406
								chr1	179592301	179592400	ID_1407
								chr1	179742701	179742900	ID_1408
								chr1	179744201	179744400	ID_1409
								chr1	179837201	179837500	ID_1410
								chr1	179842401	179842500	ID_1411
								chr1	180124101	180124200	ID_1412
								chr1	180172001	180172100	ID_1413
								chr1	180194601	180194800	ID_1414
								chr1	180196301	180196700	ID_1415
								chr1	180233801	180234100	ID_1416
								chr1	180501401	180501600	ID_1417
								chr1	180508401	180508700	ID_1418
								chr1	180911701	180911900	ID_1419
								chr1	180913201	180913300	ID_1420
								chr1	180934601	180934800	ID_1421
								chr1	180935701	180935900	ID_1422
								chr1	180953601	180953800	ID_1423
								chr1	180954601	180954700	ID_1424
								chr1	181483101	181483200	ID_1425
								chr1	181732401	181732500	ID_1426
								chr1	181758001	181758100	ID_1427
								chr1	182057801	182057900	ID_1428
								chr1	182228201	182228300	ID_1429
								chr1	182228501	182228600	ID_1430
								chr1	182336401	182336500	ID_1431
								chr1	182384001	182384100	ID_1432
								chr1	182953501	182953600	ID_1433
								chr1	183186001	183186500	ID_1434
								chr1	183235201	183235300	ID_1435
								chr1	183235401	183235700	ID_1436
								chr1	183582201	183582400	ID_1437
								chr1	183921901	183922000	ID_1438
								chr1	184226001	184226200	ID_1439
								chr1	184644901	184645100	ID_1440
								chr1	185081601	185081700	ID_1441
								chr1	185206101	185206200	ID_1442
								chr1	185206301	185206400	ID_1443
								chr1	185321701	185321800	ID_1444
								chr1	185321901	185322200	ID_1445
								chr1	186625001	186625300	ID_1446
								chr1	186674901	186675000	ID_1447
								chr1	186690601	186690700	ID_1448
								chr1	186980601	186980700	ID_1449
								chr1	187006501	187006600	ID_1450
								chr1	187616001	187616400	ID_1451
								chr1	187974601	187974700	ID_1452
								chr1	187974801	187974900	ID_1453
								chr1	188812901	188813200	ID_1454
								chr1	188857401	188857800	ID_1455
								chr1	189697301	189697500	ID_1456
								chr1	189718501	189718700	ID_1457
								chr1	189718801	189718900	ID_1458
								chr1	191026301	191026700	ID_1459
								chr1	191151601	191152200	ID_1460
								chr1	191732601	191732800	ID_1461
								chr1	192499401	192499700	ID_1462
								chr1	194118301	194118500	ID_1463
								chr1	194218001	194218100	ID_1464
								chr1	194276601	194276700	ID_1465
								chr1	194358401	194358600	ID_1466
								chr1	194431001	194431600	ID_1467
								chr1	194674401	194674600	ID_1468
								chr1	195028401	195028600	ID_1469
								chr1	195054101	195054400	ID_1470
								chr1	196878001	196878100	ID_1471
								chr1	200148101	200148500	ID_1472
								chr1	200747201	200747400	ID_1473
								chr1	200872801	200873500	ID_1474
								chr1	200874501	200874700	ID_1475
								chr1	200890001	200890100	ID_1476
								chr1	200986901	200987000	ID_1477
								chr1	201000401	201000600	ID_1478
								chr1	201004901	201005000	ID_1479
								chr1	201005201	201005500	ID_1480
								chr1	201115301	201115600	ID_1481
								chr1	201480901	201481800	ID_1482
								chr1	201739501	201739700	ID_1483
								chr1	201810601	201810700	ID_1484
								chr1	202002701	202003100	ID_1485
								chr1	202111801	202111900	ID_1486
								chr1	202112001	202112100	ID_1487
								chr1	202239201	202239300	ID_1488
								chr1	202318101	202318400	ID_1489
								chr1	202438301	202438700	ID_1490
								chr1	202439001	202439200	ID_1491
								chr1	203043401	203043600	ID_1492
								chr1	203075201	203075800	ID_1493
								chr1	203086101	203086200	ID_1494
								chr1	203128901	203129100	ID_1495
								chr1	203396701	203396900	ID_1496
								chr1	203629901	203630200	ID_1497
								chr1	203727501	203727600	ID_1498
								chr1	203841701	203841800	ID_1499
								chr1	203900001	203900700	ID_1500
								chr1	204429801	204430000	ID_1501
								chr1	204563001	204563100	ID_1502
								chr1	204979401	204979500	ID_1503
								chr1	205069601	205070200	ID_1504
								chr1	205167801	205168100	ID_1505
								chr1	205264701	205264800	ID_1506
								chr1	205269501	205269700	ID_1507
								chr1	205271901	205272000	ID_1508
								chr1	205303301	205303400	ID_1509
								chr1	205430701	205431300	ID_1510
								chr1	205662501	205662700	ID_1511
								chr1	205662801	205663000	ID_1512
								chr1	205849901	205850500	ID_1513
								chr1	206110001	206110400	ID_1514
								chr1	206476101	206476200	ID_1515
								chr1	206506501	206507000	ID_1516
								chr1	207454801	207454900	ID_1517
								chr1	207818701	207818800	ID_1518
								chr1	207818901	207819100	ID_1519
								chr1	207959301	207959900	ID_1520
								chr1	209231501	209232100	ID_1521
								chr1	209232401	209232500	ID_1522
								chr1	209889201	209889300	ID_1523
								chr1	210683601	210683800	ID_1524
								chr1	211134301	211134400	ID_1525
								chr1	213980201	213980300	ID_1526
								chr1	213980601	213980700	ID_1527
								chr1	214014001	214014100	ID_1528
								chr1	214014201	214014300	ID_1529
								chr1	214244001	214244100	ID_1530
								chr1	214244201	214244800	ID_1531
								chr1	215394401	215394500	ID_1532
								chr1	215394601	215394800	ID_1533
								chr1	220881001	220881800	ID_1534
								chr1	222792101	222792200	ID_1535
								chr1	222792301	222792400	ID_1536
								chr1	223885201	223885300	ID_1537
								chr1	224929301	224929400	ID_1538
								chr1	227541901	227542200	ID_1539
								chr1	227561801	227561900	ID_1540
								chr1	228059201	228059500	ID_1541
								chr1	228157701	228157800	ID_1542
								chr1	228174301	228175000	ID_1543
								chr1	228211601	228211800	ID_1544
								chr1	228212501	228212800	ID_1545
								chr1	228213201	228213300	ID_1546
								chr1	228274201	228274400	ID_1547
								chr1	228471401	228471500	ID_1548
								chr1	230279401	230279500	ID_1549
								chr1	230399801	230400000	ID_1550
								chr1	230400101	230400300	ID_1551
								chr1	232805901	232806000	ID_1552
								chr1	233904601	233905500	ID_1553
								chr1	234231401	234231500	ID_1554
								chr1	234231601	234231800	ID_1555
								chr1	235650301	235651000	ID_1556
								chr1	235993601	235994000	ID_1557
								chr1	236348001	236348400	ID_1558
								chr1	236744201	236744400	ID_1559
								chr1	237042001	237042100	ID_1560
								chr1	237042801	237043000	ID_1561
								chr1	237783701	237783900	ID_1562
								chr1	241855401	241855800	ID_1563
								chr1	241957801	241958100	ID_1564
								chr1	242057301	242057400	ID_1565
								chr1	242057501	242057600	ID_1566
								chr1	242219901	242220000	ID_1567
								chr1	242604401	242604800	ID_1568
								chr1	242774201	242774700	ID_1569
								chr1	243979101	243979300	ID_1570
								chr1	244055601	244055700	ID_1571
								chr1	244067001	244067300	ID_1572
								chr1	244087601	244087700	ID_1573
								chr1	244178401	244178500	ID_1574
								chr1	244181701	244181800	ID_1575
								chr1	244211601	244211700	ID_1576
								chr1	244340801	244340900	ID_1577
								chr1	244369101	244369200	ID_1578
								chr1	244369301	244369400	ID_1579
								chr1	244694801	244695000	ID_1580
								chr1	244733701	244733800	ID_1581
								chr1	244740401	244740500	ID_1582
								chr1	244781101	244781200	ID_1583
								chr1	244781601	244782000	ID_1584
								chr1	244782901	244783100	ID_1585
								chr1	244783201	244783300	ID_1586
								chr1	244881901	244882000	ID_1587
								chr1	244904301	244904400	ID_1588
								chr1	245134601	245134900	ID_1589
								chr1	245135001	245135100	ID_1590
								chr1	245248401	245248800	ID_1591
								chr1	245762801	245763200	ID_1592
								chr1	245815301	245815400	ID_1593
								chr1	245853101	245853200	ID_1594
								chr1	245853501	245853600	ID_1595
								chr1	245853701	245853800	ID_1596
								chr1	245894501	245894600	ID_1597
								chr1	245894701	245894800	ID_1598
								chr1	245997001	245997100	ID_1599
								chr1	246095101	246095200	ID_1600
								chr1	246146501	246146600	ID_1601
								chr1	246147001	246147100	ID_1602
								chr1	246158501	246158600	ID_1603
								chr1	246508301	246508500	ID_1604
								chr1	246604901	246605100	ID_1605
								chr1	246605201	246605400	ID_1606
								chr1	246607601	246608100	ID_1607
								chr1	246636501	246636800	ID_1608
								chr1	246636901	246637000	ID_1609
								chr1	246669201	246669300	ID_1610
								chr1	246678901	246679000	ID_1611
								chr1	246696601	246696700	ID_1612
								chr1	246788501	246788900	ID_1613
								chr1	246792401	246792600	ID_1614
								chr1	246795901	246796200	ID_1615
								chr1	246965701	246965800	ID_1616
								chr1	247008401	247008500	ID_1617
								chr1	247110501	247110700	ID_1618
								chr1	247112001	247112400	ID_1619
								chr1	247244101	247244400	ID_1620
								chr1	247316201	247316300	ID_1621
								chr1	247320701	247320900	ID_1622
								chr1	247347901	247348100	ID_1623
								chr1	247406001	247406200	ID_1624
								chr1	247406301	247406600	ID_1625
								chr1	247431301	247431800	ID_1626
								chr1	247518001	247518100	ID_1627
								chr1	247639101	247639200	ID_1628
								chr1	247640501	247640700	ID_1629
								chr1	247640801	247640900	ID_1630
								chr1	247884401	247884700	ID_1631
								chr1	247936701	247936800	ID_1632
								chr1	247937601	247937700	ID_1633
								chr1	248804201	248804300	ID_1634
								chr1	248858201	248858500	ID_1635
								chr1_KI270709v1_random	40701	41000	ID_1636
								chr1_KI270713v1_random	33201	33600	ID_1637
								chr2	10301	10500	ID_1638
								chr2	67101	67300	ID_1639
								chr2	214001	214300	ID_1640
								chr2	288901	289000	ID_1641
								chr2	390901	391100	ID_1642
								chr2	438901	439100	ID_1643
								chr2	445901	446000	ID_1644
								chr2	452001	452100	ID_1645
								chr2	464701	465000	ID_1646
								chr2	466901	467200	ID_1647
								chr2	467401	467600	ID_1648
								chr2	468401	468500	ID_1649
								chr2	469201	469300	ID_1650
								chr2	469401	469600	ID_1651
								chr2	504101	504300	ID_1652
								chr2	522501	522800	ID_1653
								chr2	583801	583900	ID_1654
								chr2	592901	593000	ID_1655
								chr2	666501	666800	ID_1656
								chr2	950501	950900	ID_1657
								chr2	1583101	1583400	ID_1658
								chr2	1583501	1583700	ID_1659
								chr2	1591401	1591600	ID_1660
								chr2	1591901	1592000	ID_1661
								chr2	1592201	1592300	ID_1662
								chr2	1649801	1650000	ID_1663
								chr2	1664801	1664900	ID_1664
								chr2	1675001	1675100	ID_1665
								chr2	1680501	1680600	ID_1666
								chr2	1705701	1705800	ID_1667
								chr2	1718401	1719100	ID_1668
								chr2	1733101	1733200	ID_1669
								chr2	1784301	1784400	ID_1670
								chr2	1797101	1797200	ID_1671
								chr2	1843401	1843600	ID_1672
								chr2	1891401	1891500	ID_1673
								chr2	1892101	1892200	ID_1674
								chr2	1925901	1926100	ID_1675
								chr2	2185901	2186600	ID_1676
								chr2	2189401	2189500	ID_1677
								chr2	2751701	2751800	ID_1678
								chr2	2872001	2872200	ID_1679
								chr2	2872301	2872500	ID_1680
								chr2	2939801	2939900	ID_1681
								chr2	3147101	3148000	ID_1682
								chr2	3170501	3170600	ID_1683
								chr2	3174401	3174700	ID_1684
								chr2	3176601	3176800	ID_1685
								chr2	3176901	3177000	ID_1686
								chr2	3177101	3177200	ID_1687
								chr2	3177401	3177500	ID_1688
								chr2	3179801	3179900	ID_1689
								chr2	3251901	3252100	ID_1690
								chr2	3290801	3290900	ID_1691
								chr2	3319901	3320500	ID_1692
								chr2	3322501	3322700	ID_1693
								chr2	3322801	3323000	ID_1694
								chr2	3324401	3325000	ID_1695
								chr2	3330401	3330900	ID_1696
								chr2	3339901	3340000	ID_1697
								chr2	3389801	3389900	ID_1698
								chr2	3528501	3529000	ID_1699
								chr2	3529701	3529800	ID_1700
								chr2	3534701	3534800	ID_1701
								chr2	3534901	3535000	ID_1702
								chr2	3550401	3550500	ID_1703
								chr2	3606201	3606300	ID_1704
								chr2	3612401	3612500	ID_1705
								chr2	3616001	3616200	ID_1706
								chr2	3643401	3643500	ID_1707
								chr2	3666301	3666700	ID_1708
								chr2	3704201	3704500	ID_1709
								chr2	3917001	3917100	ID_1710
								chr2	4860401	4860600	ID_1711
								chr2	4928701	4928800	ID_1712
								chr2	5444401	5444500	ID_1713
								chr2	5608401	5608600	ID_1714
								chr2	5706701	5707200	ID_1715
								chr2	5707501	5707600	ID_1716
								chr2	6924301	6924400	ID_1717
								chr2	7089301	7089500	ID_1718
								chr2	7767201	7767700	ID_1719
								chr2	8478901	8479200	ID_1720
								chr2	8573901	8574200	ID_1721
								chr2	8645001	8645100	ID_1722
								chr2	8658401	8658800	ID_1723
								chr2	8894401	8895000	ID_1724
								chr2	9250601	9250700	ID_1725
								chr2	9473601	9473700	ID_1726
								chr2	9475101	9475300	ID_1727
								chr2	9660201	9660400	ID_1728
								chr2	10042201	10042300	ID_1729
								chr2	10194901	10195000	ID_1730
								chr2	10243901	10244400	ID_1731
								chr2	10318301	10318600	ID_1732
								chr2	10394001	10394100	ID_1733
								chr2	10400001	10400100	ID_1734
								chr2	10419201	10419300	ID_1735
								chr2	10419401	10419600	ID_1736
								chr2	10426901	10427000	ID_1737
								chr2	10551901	10552100	ID_1738
								chr2	10557201	10557500	ID_1739
								chr2	11105301	11105500	ID_1740
								chr2	11124301	11124400	ID_1741
								chr2	11154201	11154700	ID_1742
								chr2	11584801	11584900	ID_1743
								chr2	11611101	11611200	ID_1744
								chr2	11617101	11617500	ID_1745
								chr2	11617601	11617700	ID_1746
								chr2	11619101	11619200	ID_1747
								chr2	11625201	11625400	ID_1748
								chr2	11634201	11634500	ID_1749
								chr2	11639801	11640100	ID_1750
								chr2	11640701	11640900	ID_1751
								chr2	11669101	11669200	ID_1752
								chr2	11699301	11699500	ID_1753
								chr2	11745801	11746200	ID_1754
								chr2	11762101	11762300	ID_1755
								chr2	11764601	11764800	ID_1756
								chr2	11777601	11778200	ID_1757
								chr2	11786201	11786400	ID_1758
								chr2	12560701	12560800	ID_1759
								chr2	12926201	12926600	ID_1760
								chr2	15611901	15612000	ID_1761
								chr2	17817001	17817200	ID_1762
								chr2	17878601	17878700	ID_1763
								chr2	18585001	18585100	ID_1764
								chr2	19353001	19353600	ID_1765
								chr2	19356501	19356600	ID_1766
								chr2	19356701	19356800	ID_1767
								chr2	19361901	19362100	ID_1768
								chr2	20106301	20106700	ID_1769
								chr2	20585701	20585900	ID_1770
								chr2	20670101	20670400	ID_1771
								chr2	20671801	20671900	ID_1772
								chr2	21101801	21102000	ID_1773
								chr2	23561801	23562400	ID_1774
								chr2	23642701	23642900	ID_1775
								chr2	23695901	23696200	ID_1776
								chr2	24174501	24174600	ID_1777
								chr2	24842501	24842700	ID_1778
								chr2	24842801	24843100	ID_1779
								chr2	25131801	25132000	ID_1780
								chr2	25161101	25162000	ID_1781
								chr2	25204101	25204800	ID_1782
								chr2	25276601	25277100	ID_1783
								chr2	25328701	25328800	ID_1784
								chr2	25916701	25916900	ID_1785
								chr2	26104501	26104600	ID_1786
								chr2	26171101	26171300	ID_1787
								chr2	26183801	26183900	ID_1788
								chr2	26472701	26472800	ID_1789
								chr2	26482201	26482300	ID_1790
								chr2	26562101	26562200	ID_1791
								chr2	26562301	26562400	ID_1792
								chr2	26728901	26729000	ID_1793
								chr2	26814001	26814100	ID_1794
								chr2	27111101	27111900	ID_1795
								chr2	27224701	27224800	ID_1796
								chr2	27305901	27306000	ID_1797
								chr2	27307501	27307600	ID_1798
								chr2	27307701	27308000	ID_1799
								chr2	27308301	27308600	ID_1800
								chr2	27442201	27442700	ID_1801
								chr2	27442901	27443000	ID_1802
								chr2	27443101	27443200	ID_1803
								chr2	27581501	27581600	ID_1804
								chr2	27582001	27582100	ID_1805
								chr2	27594201	27594400	ID_1806
								chr2	27668701	27668800	ID_1807
								chr2	28345401	28345500	ID_1808
								chr2	28810501	28810800	ID_1809
								chr2	29285301	29285400	ID_1810
								chr2	31138701	31138800	ID_1811
								chr2	31580501	31580800	ID_1812
								chr2	31581701	31581800	ID_1813
								chr2	32886201	32886400	ID_1814
								chr2	33727801	33728200	ID_1815
								chr2	34389201	34389400	ID_1816
								chr2	37070601	37070700	ID_1817
								chr2	37345001	37345100	ID_1818
								chr2	37345201	37345300	ID_1819
								chr2	38642701	38642800	ID_1820
								chr2	38642901	38643800	ID_1821
								chr2	41023101	41023200	ID_1822
								chr2	42009601	42009800	ID_1823
								chr2	42089601	42089800	ID_1824
								chr2	42089901	42090100	ID_1825
								chr2	42100901	42101100	ID_1826
								chr2	42101401	42101600	ID_1827
								chr2	42101801	42101900	ID_1828
								chr2	42338601	42338700	ID_1829
								chr2	42682401	42682500	ID_1830
								chr2	42763001	42763100	ID_1831
								chr2	42793401	42793700	ID_1832
								chr2	42811101	42811200	ID_1833
								chr2	42811401	42811600	ID_1834
								chr2	43068501	43068700	ID_1835
								chr2	43675901	43676000	ID_1836
								chr2	45000901	45001000	ID_1837
								chr2	45001501	45001900	ID_1838
								chr2	45008201	45008400	ID_1839
								chr2	45013801	45014200	ID_1840
								chr2	45170201	45170300	ID_1841
								chr2	45170901	45171200	ID_1842
								chr2	45311401	45311500	ID_1843
								chr2	45917701	45917800	ID_1844
								chr2	46429401	46429600	ID_1845
								chr2	47155301	47155500	ID_1846
								chr2	47272501	47272600	ID_1847
								chr2	47401601	47401700	ID_1848
								chr2	47401901	47402200	ID_1849
								chr2	47900501	47901000	ID_1850
								chr2	48312501	48312600	ID_1851
								chr2	51027301	51027400	ID_1852
								chr2	51028501	51028600	ID_1853
								chr2	53259801	53259900	ID_1854
								chr2	53859501	53859600	ID_1855
								chr2	54628501	54628600	ID_1856
								chr2	54657701	54657800	ID_1857
								chr2	54664201	54664400	ID_1858
								chr2	55442101	55442300	ID_1859
								chr2	58046201	58046300	ID_1860
								chr2	59066901	59067000	ID_1861
								chr2	60462001	60462100	ID_1862
								chr2	60974701	60975000	ID_1863
								chr2	61178201	61178300	ID_1864
								chr2	61178501	61179000	ID_1865
								chr2	62042201	62042800	ID_1866
								chr2	62195201	62195400	ID_1867
								chr2	62195601	62195700	ID_1868
								chr2	63051701	63051900	ID_1869
								chr2	63052401	63052600	ID_1870
								chr2	63055501	63055600	ID_1871
								chr2	63059101	63059200	ID_1872
								chr2	63059901	63060100	ID_1873
								chr2	63622801	63622900	ID_1874
								chr2	64635801	64635900	ID_1875
								chr2	65213501	65213600	ID_1876
								chr2	66432101	66432400	ID_1877
								chr2	66432501	66432700	ID_1878
								chr2	66576401	66576600	ID_1879
								chr2	66576801	66577400	ID_1880
								chr2	68024401	68024700	ID_1881
								chr2	68655501	68655600	ID_1882
								chr2	68655701	68655800	ID_1883
								chr2	69102501	69102600	ID_1884
								chr2	69102801	69102900	ID_1885
								chr2	69894701	69894800	ID_1886
								chr2	70706001	70706100	ID_1887
								chr2	70706301	70706700	ID_1888
								chr2	70889801	70889900	ID_1889
								chr2	70907701	70907900	ID_1890
								chr2	70978401	70979400	ID_1891
								chr2	70979601	70979700	ID_1892
								chr2	70985001	70985400	ID_1893
								chr2	71018901	71019000	ID_1894
								chr2	72132301	72132700	ID_1895
								chr2	72132801	72133200	ID_1896
								chr2	72143501	72143700	ID_1897
								chr2	72947301	72947400	ID_1898
								chr2	72961101	72961500	ID_1899
								chr2	73081301	73081500	ID_1900
								chr2	73202701	73203200	ID_1901
								chr2	73203301	73203400	ID_1902
								chr2	73291901	73292100	ID_1903
								chr2	73293501	73293700	ID_1904
								chr2	74100901	74101100	ID_1905
								chr2	74131201	74131300	ID_1906
								chr2	74415801	74415900	ID_1907
								chr2	74416001	74416100	ID_1908
								chr2	74432601	74432700	ID_1909
								chr2	74435801	74435900	ID_1910
								chr2	74441101	74441200	ID_1911
								chr2	74442801	74442900	ID_1912
								chr2	74516401	74516700	ID_1913
								chr2	74555701	74555900	ID_1914
								chr2	74647701	74648200	ID_1915
								chr2	74673601	74673800	ID_1916
								chr2	75493901	75494000	ID_1917
								chr2	78778901	78779000	ID_1918
								chr2	78779601	78779700	ID_1919
								chr2	81194301	81194400	ID_1920
								chr2	81194501	81194600	ID_1921
								chr2	81467201	81467300	ID_1922
								chr2	83517801	83518100	ID_1923
								chr2	83878401	83878700	ID_1924
								chr2	83878801	83878900	ID_1925
								chr2	83879001	83879200	ID_1926
								chr2	84291101	84291200	ID_1927
								chr2	84823901	84824400	ID_1928
								chr2	84915301	84915400	ID_1929
								chr2	85341401	85341600	ID_1930
								chr2	85341701	85341900	ID_1931
								chr2	86031301	86031600	ID_1932
								chr2	86031701	86031900	ID_1933
								chr2	86549301	86549400	ID_1934
								chr2	86549701	86549800	ID_1935
								chr2	86789301	86789700	ID_1936
								chr2	86791001	86791100	ID_1937
								chr2	86806701	86806800	ID_1938
								chr2	86806901	86807000	ID_1939
								chr2	86809501	86809600	ID_1940
								chr2	86809701	86809800	ID_1941
								chr2	88169501	88169600	ID_1942
								chr2	88503301	88503400	ID_1943
								chr2	88764701	88764800	ID_1944
								chr2	89763301	89763400	ID_1945
								chr2	89767301	89767400	ID_1946
								chr2	89772601	89772700	ID_1947
								chr2	89773001	89773200	ID_1948
								chr2	89781101	89781300	ID_1949
								chr2	89781401	89781500	ID_1950
								chr2	89784701	89784800	ID_1951
								chr2	89792801	89792900	ID_1952
								chr2	94621901	94622400	ID_1953
								chr2	95025601	95025900	ID_1954
								chr2	95275801	95275900	ID_1955
								chr2	95326701	95327200	ID_1956
								chr2	95347001	95347400	ID_1957
								chr2	95389901	95390100	ID_1958
								chr2	95525101	95525200	ID_1959
								chr2	95525501	95525700	ID_1960
								chr2	96115001	96115100	ID_1961
								chr2	96116201	96116300	ID_1962
								chr2	96325501	96325600	ID_1963
								chr2	96500201	96500700	ID_1964
								chr2	96507801	96508100	ID_1965
								chr2	96508201	96508300	ID_1966
								chr2	96527001	96527100	ID_1967
								chr2	96527401	96527500	ID_1968
								chr2	96549701	96549800	ID_1969
								chr2	96550501	96550600	ID_1970
								chr2	96839001	96839100	ID_1971
								chr2	96986201	96986500	ID_1972
								chr2	97658101	97658300	ID_1973
								chr2	97660301	97660600	ID_1974
								chr2	97723601	97724000	ID_1975
								chr2	97734301	97734400	ID_1976
								chr2	97734701	97734800	ID_1977
								chr2	97996901	97997100	ID_1978
								chr2	97997201	97997300	ID_1979
								chr2	98305401	98305500	ID_1980
								chr2	98346401	98346600	ID_1981
								chr2	98347801	98348000	ID_1982
								chr2	98388601	98388700	ID_1983
								chr2	98396301	98396600	ID_1984
								chr2	98458401	98458600	ID_1985
								chr2	98458801	98458900	ID_1986
								chr2	98565201	98565300	ID_1987
								chr2	98565701	98566200	ID_1988
								chr2	98647601	98647800	ID_1989
								chr2	98821601	98821800	ID_1990
								chr2	98823401	98823600	ID_1991
								chr2	98879901	98880100	ID_1992
								chr2	98937301	98937600	ID_1993
								chr2	99593401	99593600	ID_1994
								chr2	99593701	99593900	ID_1995
								chr2	100290801	100290900	ID_1996
								chr2	101033601	101033900	ID_1997
[truncated: 14,568 more rows]
